# Supplementary material for: A ten-year review of ESBL and non-ESBL Escherichia coli bloodstream infections among children at a tertiary referral hospital in South Africa
Source: PLoS One. 2019 Sep 24;14(9):e0222675. doi: 10.1371/journal.pone.0222675 (PMC6759190; doi:10.1371/journal.pone.0222675)
Supplement: S1 File — (XLSX) [file pone.0222675.s001.xlsx]

## Sheet: Sheet1
	Year	Admission	BSI Events	Total Incidence	ESBL events	ESBL incidence	Not	Not ESBL incidence			Year	Total E.coli	ESBL E.coli
				/1000		/1000	ESBL events	/1000			2005	3.20055	0.492393
	2005	20309	37	1.82185	10	0.492393	27	1.32946			2006	3.56036	0.6011
	2006	21627	54	2.49688	13	0.6011	41	1.89578			2007	3.53324	0.69735
	2007	21510	49	2.27801	15	0.69735	34	1.58066			2008	2.91667	0.509259
	2008	21600	38	1.75926	11	0.509259	27	1.25			2009	2.74594	0.34869
	2009	22943	53	2.31007	8	0.34869	45	1.96138			2010	2.59546	0.439908
	2010	22732	52	2.28752	10	0.439908	42	1.84762			2011	2.29226	0.925722
	2011	22685	48	2.11594	21	0.925722	27	1.19021			2012	2.04977	0.810373
	2012	20978	43	2.04977	16	0.762704	27	1.28706			2013	1.65213	0.550711
	2013	21790	33	1.51446	11	0.504819	22	1.00964			2014	2.2995	0.985499
	2014	21309	48	2.25257	21	0.985499	27	1.26707
	Total	217483	455	2.09212	136	0.625336	319	1.46678
	Year	Admission	BSI Events	BSI events/1000	ESBL events	ESBL events	Not esbl	Not esbl events
				/ 1000		/ 1000		/ 1000
	2005	20309	65	3.20055	10	0.492393	55	2.70816
	2006	21627	77	3.56036	13	0.6011	64	2.95926
	2007	21510	76	3.53324	15	0.69735	61	2.83589
	2008	21600	63	2.91667	11	0.509259	52	2.40741
	2009	22943	63	2.74594	8	0.34869	55	2.39725
	2010	22732	59	2.59546	10	0.439908	49	2.15555
	2011	22685	52	2.29226	21	0.925722	31	1.36654
	2012	20978	43	2.04977	17	0.810373	26	1.23939
	2013	21790	36	1.65213	12	0.550711	24	1.10142
	2014	21309	49	2.2995	21	0.985499	28	1.314
	Total	217483	583	2.68067	138	0.634532	445	2.04614
