# Supplementary material for: A ten-year review of ESBL and non-ESBL Escherichia coli bloodstream infections among children at a tertiary referral hospital in South Africa
Source: PLoS One. 2019 Sep 24;14(9):e0222675. doi: 10.1371/journal.pone.0222675 (PMC6759190; doi:10.1371/journal.pone.0222675)
Supplement: S3 File — (XLSX) [file pone.0222675.s003.xlsx]

## Sheet: Main
Study No	Year of Study	Age in Months	Sex	Weight in Kgs	Wt/Age Zscores	Days from admission to Ecoli BSI	Admission during preceding 28 days	Admission during preceding 1 year	Multiple admissions during preceding 1 year	Exposure to penicillins	Exposure to cotrimoxazole	Exposure to 2nd gen cephalosporins	Exposure to 3rd gen cephalosporins	Exposure to fluoroquinolones	Exposure to carbapenems	Exposure to aminoglycosides	Exposure to Piptazobactam	HIV status	HIV Infected	HIV Unifected	Unknown HIV status	CD4 count available	CD4 absolute count	CD4 percentage	HIV Viral Load available	Most recent HIV VL Dx of Ecoli BSI	HIV VL Log at Dx of Ecoli BSI	On ART at Dx of Ecoli BSI	Resident in long term health facility	Permanent indwelling catheters	IV cannula or access	Intraosseus access	Central IV catheter	IV fluid administered	Endotracheal intubation	Tracheostomy	Urinary Catheter	Surgery during admission	Ecoli isolation within last year	Days from last Ecoli	Chronic lung disease	Chronic kidney disease	Chronic liver disease	ISS-ive or LT steroid Rx	Underlying malignancy	Neonate	Premature or Xpreemie	Congenital problem	Underlying Malnutrition
1	1	4	1	4.8	-3.63	9	1	1	1	0	0	0	1	0	0	1	0	3	1	1	0								0	0	1	0	0	1	0	0	1	0	0		0	0	0	0	0	0	0	1	1
2	1	1	2	1.92	-5.73	1	1	1	0	1	0	0	0	0	0	1	0	3	1	1	0								0	0	1	0	0	1	0	0	1	0	0		0	0	0	0	0	1	1	0	0
3	1	40	2	9.5	-3.43	1	0	1	0	1	1	0	1	0	0	1	0	1	0	1	1	1	17	1.7	2			0	0	0	1	0	0	0	0	0	0	0	0		0	0	0	0	0	0	0	0	1
4	1	2	1	3.6	-4.12	1	0	0	0	0	0	0	0	0	0	0	0	3	1	1	0								0	0	1	0	0	0	0	0	1	0	0		0	0	0	0	0	0	0	0	0
5	1	25	1	14.1	1.07	10	1	1	1	1	0	1	1	0	1	1	1	2	1	0	1								0	0	1	0	0	1	0	0	0	0	0		0	0	0	1	1	0	0	0	0
6	1	2	2	13	0.72	1	0	0	0	0	0	0	0	0	0	0	0	3	1	1	0								0	0	1	0	0	1	0	0	0	0	0		0	0	0	0	1	0	0	0	0
7	1	9	2	5	-4	1	0	1	0	1	1	1	0	0	0	1	0	1	0	1	1	0			0			0	0	0	1	0	0	0	0	0	1	0	0		0	0	0	0	0	0	0	0	1
8	1	8	1	5	-4.77	1	1	1	1	1	1	1	1	0	0	1	0	1	0	1	1	1	457	10.1	2			0	0	0	1	0	0	0	0	0	1	0	0		0	0	0	0	0	0	0	0	0
9	1	11	2	9.5	0.66	1	0	0	0	0	0	0	0	0	0	0	0	2	1	0	1								0	0	1	0	0	0	0	0	1	0	0		0	0	0	0	0	0	0	0	0
10	1	2	1	4.7	-1.07	1	0	0	0	0	0	0	0	0	0	0	0	2	1	0	1								0	0	1	0	0	0	0	0	0	0	0		0	0	0	0	0	0	0	0	0
11	1	24	2	9.8	0.7	1	1	1	1	0	1	0	1	0	0	1	1	1	0	1	1	2			2				0	1	1	0	0	1	0	0	1	0	0		0	0	0	0	0	0	0	0	1
12	1	18	2	5.6	-5.21	1	1	1	1	1	1	1	1	0	0	1	0	1	0	1	1	1	522	16.4	2			0	0	0	1	0	0	0	0	0	1	0	0		0	0	0	0	0	0	0	0	1
13	1	52	2	11.2	-3.06	1	1	1	1	1	1	0	1	1	0	1	0	1	0	1	1	2			2			1	0	0	1	0	0	1	0	0	1	0	0		0	0	1	0	0	0	0	0	0
14	1	1	1	1.7	-4.85	1	0	0	0	0	0	0	0	0	0	0	0	2	1	0	1								0	0	1	0	0	1	0	0	0	0	0		0	0	0	0	0	0	0	0	0
15	1	25	2	9.22	-1.98	12	1	1	1	1	1	1	1	1	0	1	1	1	0	1	1	1	746	13.9	1	11000	4	1	1	0	1	0	0	1	0	0	0	0	1	85	1	0	0	1	0	0	0	0	1
16	1	9	2	6.4	-1.81	6	0	0	0	0	0	0	0	0	0	0	0	2	1	0	1								0	0	1	0	0	1	0	0	0	0	0		0	0	0	0	0	0	0	0	0
17	1	4	1	3.3	-5.57	1	0	0	0	0	0	0	0	0	0	0	0	2	1	0	1								0	0	1	0	0	0	0	0	1	0	0		0	0	0	0	0	0	0	0	0
18	1	17	1	10.4	-0.43	1	1	1	1	1	1	1	1	1	1	1	1	1	0	1	1	1	1026	18	1	1600	4.2	1	0	1	1	0	1	1	1	1	1	1	1	56	0	0	0	1	0	0	0	0	1
19	1	7	1	8.1	-0.46	1	0	0	0	0	0	0	0	0	0	0	0	2	1	0	1								0	0	1	0	0	0	0	0	1	0	0		0	0	0	0	0	0	0	0	0
20	1	1	2	2.2	-3.11	1	0	0	0	0	0	0	0	0	0	0	0	2	1	0	1								0	0	1	0	1	1	1	0	1	1	0		0	0	0	0	0	1	1	1	0
21	1	11	1	6	-4.01	1	1	1	1	1	1	0	1	0	0	1	1	1	0	1	1	1	829	36	2			0	0	0	1	0	0	1	0	0	1	0	0		0	0	0	0	0	0	0	0	1
22	1	3	2	3.9	-3.13	1	1	1	1	1	0	1	1	0	0	1	0	2	1	0	1								0	0	1	0	0	1	0	0	1	0	0		0	0	0	0	0	0	0	0	0
23	1	40	1	16.3	0.6	1	0	1	1	0	0	0	1	0	0	0	0	2	1	0	1								0	1	1	0	0	0	0	0	0	0	0		0	0	1	0	0	0	0	1	1
24	1	1	1	1.72	-7.05	1	0	0	0	0	0	0	0	0	0	0	0	2	1	0	1								0	0	1	0	1	1	1	0	1	1	0		0	0	0	0	0	1	1	0	0
25	1	2	1	4.8	-1.78	1	0	0	0	0	0	0	0	0	0	0	0	3	1	1	0								0	0	1	0	0	0	0	0	1	0	0		0	0	0	0	0	0	0	0	0
26	1	4	1	3.2	-5.81	1	0	0	0	0	0	0	0	0	0	0	0	3	1	1	0								0	0	1	0	0	0	0	0	1	0	0		0	0	0	0	0	0	0	0	0
27	1	7	2	7	0.8	5	0	0	0	0	0	0	0	0	0	0	0	2	1	0	1								0	0	1	0	0	0	0	0	1	0	0		0	0	0	0	0	0	0	0	0
28	1	6	2	5.6	-2.32	1	0	0	0	0	0	0	0	0	0	0	0	3	1	1	0								0	0	1	0	0	1	0	0	1	0	0		0	0	0	0	0	0	0	0	0
29	1	29	1	12	-0.8	1	1	1	1	0	0	0	1	0	0	1	0	1	0	1	1	1	984	16	2			1	0	0	1	0	0	0	0	0	1	0	0		0	0	0	0	0	0	0	0	0
30	1	84	1	24	2.91	7	1	1	1	0	0	0	0	0	0	1	1	2	1	0	1								1	1	1	0	0	0	0	0	0	0	0		0	0	0	0	1	0	0	0	0
31	1	2	1	6.2	0.43	1	0	0	0	0	0	0	0	0	0	0	0	2	1	0	1								0	0	1	0	0	0	0	0	1	0	0		0	0	0	0	0	0	0	0	0
32	1	2	2	7.74	-3.65	34	1	1	1	1	1	1	1	1	0	1	1	1	0	1	1	2			2			1	0	0	1	0	0	1	0	0	0	0	0		1	0	0	1	0	0	0	0	0
33	1	8	1	7.5	-1.3	1	0	0	0	0	0	0	0	0	0	0	0	3	1	1	0								0	0	1	0	0	1	0	0	0	0	0		0	0	0	0	0	0	0	0	0
34	1	1	2	4.3	-0.87	1	0	0	0	0	0	0	0	0	0	0	0	2	1	0	1								0	0	1	0	0	0	0	0	0	0	0		0	0	0	0	0	1	0	0	0
35	1	3	2	4.32	-2.02	28	1	1	1	1	1	1	1	1	0	1	0	1	0	1	1	1	1428	29.8	0			0	0	0	1	0	0	1	0	0	0	0	1	69	1	0	0	0	0	0	0	0	0
36	1	8	2	10.9	2.61	2	0	0	0	0	0	0	0	0	0	0	0	2	1	0	1								0	0	1	0	0	0	0	0	1	0	0		0	0	0	0	0	0	0	0	0
37	1	4	1	2.74	-6.77	8	1	1	1	1	1	1	1	0	1	1	1	2	1	0	1								0	1	1	0	1	1	0	0	1	0	0		0	0	0	0	0	0	0	1	0
38	2	14	1	9.5	0.71	1	0	1	1	0	1	0	1	0	0	1	0	1	0	1	1	2			2			1	0	0	1	0	0	0	0	0	1	0	0		0	0	0	0	0	0	0	0	0
39	2	2	1	2	-5.87	1	0	0	0	0	0	0	0	0	0	0	0	1	0	1	1	1	405	11.3	1	3400	3.53	0	0	0	1	0	0	1	0	0	1	0	0		0	0	0	0	0	0	1	0	0
40	2	13	2	7	-2.37	1	0	1	1	0	0	1	1	0	1	1	1	2	1	0	1								0	0	1	0	0	1	1	0	1	1	0		0	0	0	0	0	0	0	1	1
41	2	2	1	4	-2.87	6	1	1	1	1	1	0	1	0	0	1	0	1	0	1	1	1	646	25	1	300000	6.51	0	0	0	1	0	0	1	0	0	1	0	0		0	0	0	0	0	0	0	0	0
42	2	1	1	3.6	-1.55	1	0	0	0	0	0	0	0	0	0	0	0	2	1	0	1								0	0	1	0	0	0	0	0	1	0	0		0	0	0	0	0	0	0	0	0
43	2	16	1	10.5	-0.16	27	0	1	1	0	0	0	0	0	0	1	1	2	1	0	1								0	0	1	0	0	1	0	0	0	0	0		0	0	0	1	1	0	0	0	0
44	2	3	1	4.8	-1.74	28	1	1	1	0	0	0	1	0	0	1	1	2	1	0	1								0	0	1	0	0	1	0	0	1	0	0		0	0	0	0	0	0	0	0	0
45	2	132	2	20.6	-3.7	1	0	1	1	1	1	1	1	1	1	1	1	2	1	0	1								0	0	1	0	0	0	0	0	0	0	1	45	0	0	1	0	0	0	0	0	1
46	2	6	1	5.2	-3.39	1	0	0	0	0	0	0	0	0	0	0	0	2	1	0	1								0	0	1	0	0	0	0	0	1	0	0		0	0	0	0	0	0	0	0	0
47	2	20	1	9.7	-1.98	1	0	1	1	0	1	0	1	0	0	1	0	1	0	1	1	1	681	21.9	2			1	0	0	1	0	0	1	0	0	0	0	0		0	0	0	0	0	0	0	0	1
48	2	2	1	2.3	-5.89	1	0	0	0	0	0	0	0	0	0	0	0	2	1	0	1								0	0	1	0	0	0	0	0	1	0	0		0	0	0	0	0	0	0	0	1
49	2	12	2	7	-2.12	1	0	0	0	0	0	0	0	0	0	0	0	2	1	0	1								0	0	1	0	0	0	0	0	1	0	0		0	0	0	0	0	0	0	0	1
50	2	7	1	7.1	-1.66	1	0	0	0	0	0	0	0	0	0	0	0	2	1	0	1								0	0	1	0	0	0	0	0	1	0	0		0	0	0	0	0	0	0	0	0
51	2	11	2	6.8	-2.83	1	0	0	0	0	0	0	0	0	0	0	0	2	1	0	1								0	0	1	0	0	0	0	0	1	0	0		0	0	0	0	0	0	0	0	0
52	2	8	1	8.4	-0.36	1	0	0	0	0	0	0	0	0	0	0	0	1	0	1	1	1	451	33.8	1	3000000		0	0	0	1	0	0	0	0	0	1	0	0		0	0	0	0	0	0	0	0	0
53	2	9	2	6.7	-1.7	1	1	1	1	0	0	0	0	0	1	1	0	2	1	0	1								0	1	1	0	0	1	1	0	1	1	0		0	0	0	0	0	0	0	1	0
54	2	59	2	18.8	0.25	1	1	1	1	0	0	0	1	0	0	1	0	2	1	0	1								0	0	1	0	0	1	0	0	0	0	0		0	1	0	0	0	0	0	0	0
55	2	9	1	4.2	-5.79	1	0	1	0	0	1	0	0	1	0	1	1	1	0	1	1	1	1870	5.1	2			1	0	0	1	0	0	1	0	0	0	0	0		0	0	0	0	0	0	0	0	1
56	2	20	1	8	-3.23	1	1	1	1	1	0	1	1	0	0	1	1	2	1	0	1								0	0	1	0	0	0	0	0	0	0	1	99	0	1	0	0	0	0	0	0	1
57	2	19	1	10.7	-0.37	30	1	1	1	0	0	0	0	0	1	1	1	2	1	0	1								0	0	1	0	0	1	0	0	0	0	0		0	0	0	1	1	0	0	0	0
58	2	12	2	5	-4.66	1	0	0	0	0	0	0	0	0	0	0	0	2	1	0	1								0	0	1	0	0	1	0	0	0	0	0		0	0	0	0	0	0	0	0	1
59	2	2	2	3.7	-2.03	1	0	0	0	0	0	0	0	0	0	0	0	1	0	1	1	1	246	22	1	51000	2.28	0	0	0	1	0	0	0	0	0	0	0	0		0	0	0	0	0	0	0	0	0
60	2	1	1	1.7	-5.96	1	0	0	0	0	0	0	0	0	0	0	0	1	0	1	1	1	2795	39.3	1	54000		0	0	0	1	0	0	1	0	0	1	0	0		0	0	0	0	0	1	1	0	0
61	2	18	2	10.8	3.31	1	0	0	0	0	0	0	0	0	0	0	0	2	1	0	1								0	0	1	0	0	1	0	0	0	0	0		0	0	0	0	0	0	0	0	0
62	2	11	2	6.9	-2.14	1	0	1	1	0	1	0	1	0	0	1	1	1	0	1	1	1	384	8	2			1	0	0	1	0	0	0	0	0	1	0	0		0	0	0	0	0	0	0	0	1
63	2	30	2	10.2	-1.81	1	0	1	1	0	1	0	1	0	0	1	1	1	0	1	1	2			2			1	0	0	1	0	0	0	0	0	0	0	0		0	0	0	0	0	0	0	0	1
64	2	1	1	3.4	-0.77	1	0	0	0	0	0	0	0	0	0	0	0	2	1	0	1								0	0	1	0	0	0	0	0	1	0	0		0	0	0	0	0	1	0	0	0
65	2	31	1	13	-0.32	10	0	0	0	0	0	0	0	0	0	0	0	2	1	0	1								0	0	1	0	0	1	1	0	1	1	0		0	0	0	1	1	0	0	0	0
66	2	1	1	3.7	0.7	1	0	0	0	0	0	0	0	0	0	0	0	2	1	0	1								0	0	1	0	1	1	1	0	1	1	0		0	0	0	0	0	1	0	1	0
67	2	8	2	5.5	-3.03	3	0	1	1	0	1	0	1	0	0	1	0	1	0	1	1	1	450	21	1	2100000	6.32	0	0	0	1	0	0	0	0	0	1	0	0		0	0	0	0	0	0	0	0	0
68	2	7	2	4.3	-4.73	1	0	1	0	0	0	0	1	0	0	0	0	3	1	1	0								0	0	1	0	0	0	0	0	1	0	0		0	0	0	0	0	0	0	0	1
69	2	2	1	3.26	-3.86	16	0	0	0	0	0	0	0	0	0	0	0	1	0	1	1	1	837	33	2			0	0	0	1	0	0	0	0	0	0	0	0		0	0	0	0	0	0	0	0	0
70	2	5	1	5	-3.88	1	1	1	1	0	1	0	1	0	0	1	0	1	0	1	1	1	537	29.5	1	4600000	5.37	1	0	0	1	0	0	0	0	0	1	0	0		0	0	0	0	0	0	0	0	0
71	2	10	1	9.9	0.54	1	0	0	0	0	0	0	0	0	0	0	0	2	1	0	1								0	0	1	0	0	0	0	0	1	0	0		0	0	0	0	0	0	0	0	0
72	2	3	1	4.1	-3.44	1	0	0	0	0	0	0	0	0	0	0	0	2	1	0	1								0	0	1	0	0	0	0	0	1	0	0		0	0	0	0	0	0	0	0	0
73	2	3	1	3.3	-0.13	80	1	1	1	1	0	1	1	0	1	1	1	2	1	0	1								0	1	1	0	1	1	1	0	1	1	0		0	0	0	0	0	0	0	0	0
74	2	1	2	2.34	-7.16	1	0	0	0	0	0	0	0	0	0	0	0	2	1	0	1								0	0	1	0	0	0	0	0	0	0	0		0	0	0	0	0	1	1	0	0
75	2	1	1	3.6	-1.4	1	0	0	0	0	0	0	0	0	0	0	0	2	1	0	1								0	0	1	0	0	0	0	0	0	0	0		0	0	0	0	0	1	0	0	0
76	2	78	2	12.4	-4.86	12	1	1	1	0	0	0	1	0	1	1	0	2	1	0	1								0	0	1	0	1	1	1	0	1	1	1	156	0	0	0	0	0	0	0	1	1
77	2	3	1	2.2	-6.36	19	1	1	1	1	0	1	0	0	1	1	0	2	1	0	1								0	0	1	0	1	1	1	0	1	1	0		0	0	0	0	0	0	1	0	0
78	2	5	1	5.3	0.74	1	0	0	0	0	0	0	0	0	0	0	0	2	1	0	1								0	0	1	0	0	0	0	0	1	0	0		0	0	0	0	0	0	0	0	0
79	2	6	1	5	-4.17	1	0	0	0	0	0	0	0	0	0	0	0	2	1	0	1								0	0	1	0	0	0	0	0	1	0	0		0	0	0	0	0	0	0	0	0
80	2	8	1	5.6	-3.76	1	0	0	0	0	0	0	0	0	0	0	0	2	1	0	1								0	0	1	0	0	0	0	0	1	0	0		0	0	0	0	0	0	0	0	1
81	2	2	1	5.9	-0.02	1	0	0	0	0	0	0	0	0	0	0	0	2	1	0	1								0	0	1	0	0	0	0	0	0	0	0		0	0	0	0	0	0	0	0	0
82	2	4	1	5.5	-2.1	3	0	0	0	0	0	0	0	0	0	0	0	3	1	1	0								0	0	1	0	0	0	0	0	1	0	0		0	0	0	0	0	0	0	0	0
83	2	7	2	6.6	-1.32	1	0	0	0	0	0	0	0	0	0	0	0	2	1	0	1								0	0	1	0	0	0	0	0	0	0	0		0	0	0	0	0	0	0	0	0
84	2	3	2	4	-3.37	1	0	0	0	0	0	0	0	0	0	0	0	3	1	1	0								0	0	1	0	0	0	0	0	1	0	0		0	0	0	0	0	0	0	0	0
85	2	4	2	6.3	-0.39	1	0	0	0	0	0	0	0	0	0	0	0	2	1	0	1								0	0	1	0	0	0	0	0	1	0	0		0	0	0	0	0	0	0	0	0
86	2	10	1	9.4	-2.25	1	0	0	0	0	0	0	0	0	0	0	0	1	0	1	1	1	681	21.9	2			0	0	0	1	0	0	1	0	0	1	0	0		0	0	0	0	0	0	0	0	1
87	2	11	1	7.14	-2.45	1	0	0	0	0	0	0	0	0	0	0	0	2	1	0	1								0	0	1	0	0	1	0	0	1	0	0		0	0	0	0	0	0	0	0	0
88	2	26	1	10	-1.96	3	1	1	1	0	0	0	1	0	0	1	0	2	1	0	1								0	0	1	0	0	1	0	1	0	0	0		0	0	0	0	0	0	0	0	1
89	2	1	2	1.2	-6.42	2	0	0	0	0	0	0	0	0	0	0	0	2	1	0	1								1	0	1	0	1	1	1	0	1	1	0		0	0	0	0	0	1	1	1	0
92	3	4	2	4.5	-2.31	1	0	0	0	0	0	0	0	0	0	0	0	2	1	0	1								0	0	1	0	0	0	0	0	1	0	0		0	0	0	0	0	0	0	0	0
93	3	3	1	6.2	-6.03	2	0	0	0	0	0	0	0	0	0	0	0	2	1	0	1								0	0	1	0	0	0	0	0	1	0	0		0	0	0	0	0	0	0	0	0
94	3	1	1	2.66	-1.56	8	0	0	0	0	0	0	0	0	0	0	0	2	1	0	1								0	0	1	0	0	0	0	0	1	0	0		0	0	0	0	0	1	0	0	0
95	3	21	1	11.5	1.4	7	1	1	1	0	1	0	0	0	1	1	1	2	1	0	1								0	0	1	0	0	1	0	0	0	0	0		0	0	0	0	1	0	0	0	1
96	3	13	2	6	-3.6	1	1	1	1	1	1	0	1	0	1	1	0	1	0	1	1	1	265	26	2			1	0	0	1	0	0	0	0	0	0	0	0		0	0	0	0	0	0	0	0	1
97	3	1	1	3.5	-2.23	1	0	0	0	0	0	0	0	0	0	0	0	1	0	1	1	2			2			0	0	0	1	0	0	1	1	0	1	1	0		0	0	0	0	0	0	0	0	0
98	3	3	1	3.2	-5.32	1	0	1	0	0	0	0	1	0	0	0	0	3	1	1	0								0	1	1	0	1	1	1	0	1	1	0		0	0	0	0	0	0	1	0	0
99	3	11	1	9.76	0.26	1	0	1	1	0	0	0	1	0	0	0	0	2	1	0	1								0	0	1	0	0	1	0	0	1	0	0		0	0	0	0	0	0	0	0	0
100	3	1	2	1.8	-3.98	13	1	1	1	1	0	0	1	0	0	1	0	3	1	1	0								0	1	1	0	1	1	1	0	1	1	0		0	0	0	0	0	1	1	1	0
101	3	9	1	7.1	-1.99	3	1	1	0	0	0	0	1	0	0	1	0	2	1	0	1								0	1	1	0	0	0	0	0	1	0	0		0	0	0	0	0	0	0	1	0
102	3	7	1	4.5	-4.9	1	1	1	0	0	0	0	1	1	0	1	0	1	0	1	1	1	430	15.2	2			1	0	0	1	0	0	1	1	0	1	1	0		0	0	0	0	0	0	0	0	0
103	3	1	2	2.5	-2.53	1	0	0	0	0	0	0	0	0	0	1	0	3	1	1	0								0	0	1	0	0	1	0	0	0	0	0		0	0	0	0	0	1	1	0	0
104	3	3	1	6.6	0.3	1	0	0	0	0	0	0	0	0	0	0	0	2	1	0	1								0	0	1	0	0	0	0	0	1	0	0		0	0	0	0	0	0	0	0	0
105	3	4	1	5.5	-2.53	3	1	1	1	0	0	0	0	0	0	1	0	2	1	0	1								0	0	1	0	0	0	0	0	0	0	0		0	0	0	0	0	0	0	0	0
106	3	4	1	5.2	-2.7	35	0	0	0	0	0	0	0	0	0	0	0	3	1	1	0								0	0	1	0	1	1	0	0	1	0	0		0	0	0	0	0	0	0	1	0
108	3	9	1	8.9	-0.21	1	0	0	0	0	0	0	0	0	0	0	0	2	1	0	1								0	0	1	0	0	0	0	0	1	0	0		0	0	0	0	0	0	0	0	0
109	3	2	1	3.2	-3.05	22	1	1	1	1	0	1	1	0	0	0	0	2	1	0	1								0	0	1	0	0	0	0	0	0	0	0		0	0	0	0	0	0	0	0	0
110	3	2	1	2.6	-2.64	14	1	1	1	0	1	0	1	0	0	1	0	2	1	0	1								0	0	1	0	0	1	0	0	0	0	0		0	0	0	0	0	0	1	0	0
111	3	1	2	2.3	-2.84	11	0	0	0	0	0	0	1	0	0	0	0	2	1	0	1								0	0	1	0	0	1	0	0	1	1	0		0	0	0	0	0	0	0	1	0
112	3	5	2	5	-2.07	12	1	1	0	0	0	0	0	0	1	1	1	2	1	0	1								0	0	1	0	0	1	0	0	1	0	0		0	0	1	0	0	0	0	1	0
113	3	11	1	6.4	-3.41	1	1	1	1	1	0	0	1	0	1	1	1	2	1	0	1								0	0	1	0	0	0	0	0	1	0	0		0	0	0	0	0	0	0	0	1
114	3	5	2	7.3	1.36	1	0	0	0	0	0	0	0	0	0	0	0	2	1	0	1								0	0	1	0	0	0	0	0	1	0	0		0	0	0	0	0	0	0	0	0
115	3	8	2	12	3.47	1	0	0	0	0	0	0	0	0	0	0	0	2	1	0	1								0	0	0	0	0	0	0	0	1	0	0		0	0	0	0	0	0	0	1	0
116	3	18	1	11	-0.05	12	0	0	0	0	0	0	0	0	0	0	0	2	1	0	1								0	0	1	0	0	0	0	0	0	0	0		0	0	0	1	0	0	0	0	1
117	3	6	2	5.2	-2.62	1	1	1	1	0	0	0	0	0	1	1	0	2	1	0	1								0	1	1	0	0	1	0	0	1	0	0		0	0	0	0	0	0	0	1	0
118	3	156	2	35	-1.52	1	1	1	1	0	0	0	0	0	0	1	1	2	1	0	1								0	0	1	0	0	0	1	0	1	1	0		0	1	0	0	0	0	0	1	0
119	3	7	2	5.1	-3.13	1	1	1	1	0	0	0	0	0	1	1	1	2	1	0	1								0	1	1	0	1	1	1	0	1	1	1	38	0	0	1	0	0	0	0	1	0
120	3	15	1	10	-0.56	1	0	0	0	0	0	0	0	0	0	0	0	1	0	1	1	2			2			0	0	0	1	0	0	0	0	0	1	0	0		0	0	0	0	0	0	0	0	0
121	3	51	2	16.5	-5.46	1	1	1	1	0	1	0	1	1	0	1	0	1	0	1	1	2			2			1	0	0	1	0	0	0	0	0	1	0	0		0	0	0	0	0	0	0	0	0
122	3	2	2	3	-2.77	1	0	0	0	0	0	0	0	0	0	0	0	2	1	0	1								0	0	1	0	0	1	0	0	1	0	0		0	0	0	0	0	1	0	0	0
123	3	1	1	3.09	-1.03	1	1	1	1	0	0	1	1	0	0	1	1	2	1	0	1								0	0	1	0	0	1	1	0	1	1	0		0	0	0	0	0	1	0	1	0
124	3	12	2	8.3	-0.72	3	0	0	0	0	0	0	0	0	0	0	0	1	0	1	1	1	214	7.8	2			0	0	0	1	0	0	0	0	0	1	0	0		0	0	0	0	0	0	0	0	1
125	3	1	1	2.8	-3.46	1	0	0	0	0	0	0	0	0	0	0	0	1	0	1	1	1	1783	22.5	1	73000		1	0	0	1	0	0	0	0	0	1	0	0		0	0	0	0	0	1	1	0	0
126	3	100	2	24.7	-0.43	1	0	0	0	0	0	0	0	0	0	0	0	2	1	0	1							0	0	0	1	0	0	0	0	0	0	0	0		0	0	0	0	0	0	0	0	0
127	3	5	2	6	-1.78	1	1	1	1	0	0	0	1	0	1	1	1	2	1	0	1								0	1	1	0	1	0	0	0	1	0	0		0	0	1	0	0	0	0	0	0
128	3	16	1	10	-4.72	5	0	0	0	0	0	0	0	0	0	0	0	2	1	0	1								0	0	1	0	0	0	0	0	1	0	0		0	0	0	0	0	0	0	1	0
129	3	10	2	18	5.78	1	0	1	0	0	0	0	1	0	0	0	0	2	1	0	1								0	0	1	0	0	1	1	0	1	0	0		0	1	0	0	0	0	0	1	0
130	3	3	1	2.5	-3.14	1	0	0	0	0	0	0	0	0	0	0	0	2	1	0	1								0	0	1	0	0	1	0	0	0	0	0		0	0	0	0	0	1	0	0	0
131	3	2	1	4.6	-1.47	1	0	0	0	0	0	0	0	0	0	0	0	2	1	0	1								0	0	1	0	0	0	0	0	1	0	0		0	0	0	0	0	0	0	0	0
132	3	3	1	6	-2.59	16	0	0	0	0	0	0	0	0	0	0	0	2	1	0	1								0	0	1	0	0	0	0	0	1	0	0		0	0	0	0	0	0	0	0	0
133	3	1	1	3	-2.03	1	0	0	0	0	0	0	0	0	0	0	0	2	1	0	1								0	0	1	0	0	0	0	0	0	0	0		0	0	0	0	0	1	0	0	0
134	3	2	1	4.9	-1.52	14	0	0	0	0	0	0	0	0	0	0	0	2	1	0	1								0	0	1	0	0	0	0	0	0	0	0		0	0	0	0	0	0	0	0	0
135	3	6	2	5.5	-2.32	1	0	0	0	0	0	0	0	0	0	0	0	2	1	0	1								0	0	1	0	0	1	0	0	1	0	0		0	0	0	0	0	0	0	0	1
136	3	3	1	5	-2.5	5	1	1	1	0	0	0	1	0	0	1	0	2	1	0	1								0	0	1	0	0	0	0	0	1	0	0		0	0	0	0	0	0	0	0	0
138	3	1	1	2	-0.71	1	0	0	0	0	0	0	0	0	0	0	0	2	1	0	1								0	0	1	0	0	1	1	0	1	1	0		0	0	0	0	0	1	1	0	0
139	3	19	2	10	-9.05	1	1	1	1	0	0	0	1	1	0	1	0	2	1	0	1								0	1	1	0	0	1	0	0	1	0	1	79	0	0	1	0	0	0	0	0	1
140	3	5	2	5	-2.29	8	1	1	1	0	0	0	0	1	1	1	1	2	1	0	1								0	0	1	0	0	1	1	0	1	1	0		0	0	0	0	0	0	0	0	1
141	4	4	2	2.6	-6.34	2	1	1	0	0	0	0	0	0	1	1	1	2	1	0	1								1	1	1	0	1	1	1	0	1	1	0		0	0	0	0	0	0	0	1	0
142	4	1	1	3.7	-3.56	1	0	0	0	0	0	0	0	0	0	0	0	2	1	0	1								0	0	1	0	0	0	0	0	1	0	0		0	0	0	0	0	1	0	0	0
143	4	29	2	14.2	0.19	8	0	0	0	0	0	0	0	0	0	0	0	3	1	1	0								0	0	1	0	0	1	0	0	1	0	0		0	0	0	0	1	0	0	0	0
144	4	1	1	5	12.37	1	0	0	0	0	0	0	0	0	0	0	0	2	1	0	1								0	0	1	0	0	0	0	0	1	0	0		0	0	0	0	0	0	0	0	0
145	4	24	2	6.9	-6.19	6	0	0	0	0	0	0	1	0	0	0	0	3	1	1	0								0	0	1	0	0	0	0	0	1	0	0		0	0	0	0	0	0	0	0	0
146	4	4	1	4.4	-3.81	1	0	0	0	0	0	0	0	0	0	0	0	2	1	0	1								0	0	1	0	0	0	0	0	1	0	0		0	0	0	0	0	0	0	0	0
147	4	8	2	3.7	1.66	1	1	1	1	0	0	0	0	1	1	1	1	2	1	0	1								1	1	1	0	1	1	1	0	1	1	0		0	0	0	0	0	0	0	1	1
148	4	12	2	9.8	-6.72	23	0	0	0	0	0	0	0	0	0	0	0	2	1	0	1								0	0	1	0	0	0	0	0	1	0	0		0	0	0	0	0	0	0	0	0
149	4	10	1	8.6	0.58	5	0	0	0	0	0	0	0	0	0	0	0	2	1	0	1								0	0	1	0	0	0	0	0	1	0	0		0	0	0	0	0	0	0	0	0
150	4	12	2	8.7	-2.51	1	0	0	0	0	0	0	0	0	0	0	0	2	1	0	1								0	0	1	0	1	1	1	0	1	1	0		0	0	0	0	0	0	0	1	0
151	4	8	1	10.3	1.56	1	0	0	0	0	0	0	0	0	0	0	0	2	1	0	1								0	0	1	0	0	0	0	0	1	0	0		0	0	0	0	0	0	0	0	0
153	4	4	2	6.6	-3.69	1	0	0	0	0	0	0	0	0	0	0	0	1	0	1	1	1	179	14.5	2			0	0	0	1	0	0	0	0	0	1	0	0		0	0	0	0	0	0	0	0	0
154	4	1	1	4.2	3.78	1	0	0	0	0	0	0	0	0	0	0	0	3	1	1	0								0	0	1	0	0	0	0	0	0	0	0		0	0	0	0	0	1	0	0	0
155	4	9	2	8	-0.42	1	0	0	0	0	0	0	0	0	0	0	0	2	1	0	1								0	0	1	0	0	0	0	0	1	0	0		0	0	0	0	0	0	0	0	0
156	4	8	2	8.82	0.85	1	1	1	1	0	0	0	1	0	0	0	0	2	1	0	1								0	0	1	0	1	1	1	0	1	1	0		0	0	0	0	0	0	0	0	0
157	4	8	1	8.4	-0.23	1	0	0	0	0	0	0	0	0	0	0	0	1	0	1	1								0	0	1	0	0	0	0	0	1	0	0		0	0	0	0	0	0	0	0	0
158	4	139	1	35	-0.48	1	0	1	0	0	0	0	0	1	0	1	1	2	1	0	1								0	0	1	0	0	0	0	0	0	0	0		0	1	0	0	0	0	0	1	0
159	4	1	1	3.3	0.52	1	0	0	0	0	0	0	0	0	0	0	0	2	1	0	1								0	0	1	0	0	1	0	0	1	0	0		0	0	0	0	0	1	0	0	0
160	4	16	2	7.5	-2.5	1	0	0	0	0	0	0	0	0	0	0	0	2	1	0	1								0	0	1	0	0	0	0	0	1	0	0		0	0	0	0	0	0	0	0	0
161	4	13	2	6.7	-2.67	21	0	1	0	0	0	0	1	0	0	1	0	2	1	0	1								0	0	1	0	0	0	0	0	1	0	0		0	0	0	0	0	0	0	0	1
162	4	41	1	11.3	-2.54	1	0	0	0	0	0	0	0	0	0	0	0	2	1	0	1								0	0	1	0	0	0	0	0	0	0	0		0	0	0	0	0	0	0	0	0
163	4	20	2	6.7	-3.94	1	1	1	1	0	0	0	0	0	0	1	0	2	1	0	1								0	0	1	0	0	0	0	0	1	0	0		0	0	0	0	0	0	0	0	1
164	4	11	1	7.9	-1.7	1	0	0	0	0	0	0	0	0	0	0	0	3	1	1	0								0	0	1	0	0	0	0	0	1	0	0		0	0	0	0	0	0	0	0	0
165	4	27	2	16	2.09	6	0	0	0	0	0	0	0	0	0	0	0	2	1	0	1								0	0	1	0	0	0	0	0	1	0	0		0	0	0	0	0	0	0	0	0
167	4	22	1	11.5	-9.82	1	0	0	0	0	0	0	0	0	0	0	0	2	1	0	1								0	0	1	0	0	0	0	0	1	0	0		0	0	0	0	0	0	0	0	0
168	4	1	2	1.5	-4.38	1	1	0	0	0	0	0	0	0	0	1	1	3	1	1	0								0	1	1	0	1	1	1	0	1	1	0		0	0	0	0	0	1	1	0	0
169	4	14	1	7.4	-9.29	1	1	1	1	0	1	0	0	1	1	1	1	1	0	1	1	1	2823	14.6	2			1	0	0	1	0	0	1	0	0	1	0	1	159	0	0	0	0	0	0	0	0	1
170	4	1	1	1.9	-4.36	23	0	0	0	0	0	0	0	0	0	0	0	2	1	0	1								0	0	1	0	0	1	1	0	1	0	0		0	0	0	0	0	0	1	0	0
172	4	13	2	5.7	-3.91	1	1	1	1	0	0	0	1	0	1	1	1	2	1	0	1								0	0	1	0	1	1	1	0	1	1	0		0	0	0	0	0	0	0	1	1
173	4	3	2	3.2	-4.72	1	1	0	0	0	0	0	1	0	0	0	0	2	1	0	1								0	0	1	0	1	1	1	0	1	1	0		0	0	0	0	0	0	1	0	0
174	4	186	1	52	-0.69	1	1	1	1	0	0	0	0	0	1	1	1	2	1	0	1								0	0	1	0	0	1	0	0	0	0	0		0	0	0	0	1	0	0	0	0
176	4	1	1	2.4	-4.33	1	0	0	0	0	0	0	0	0	0	0	0	3	1	1	0								0	0	1	0	0	1	0	0	1	0	0		0	0	0	0	0	1	1	0	0
177	4	22	2	10	-0.94	1	1	1	1	0	1	0	1	1	1	1	1	1	0	1	1	1	2241	42	2			1	0	0	1	0	0	0	0	0	1	1	0		0	0	0	0	1	0	0	0	0
179	4	7	2	6.4	-2.96	3	1	1	1	0	0	0	1	0	0	0	0	2	1	0	1								0	0	1	0	0	0	0	0	0	0	0		0	0	0	0	0	0	0	0	0
180	4	15	1	11.7	-1.74	1	1	1	1	0	0	0	0	0	0	1	1	2	1	0	1								0	0	1	0	0	1	0	0	1	0	1	168	0	0	0	0	1	0	0	0	0
181	4	8	1	5	2.88	1	1	1	1	0	0	0	0	1	0	1	1	2	1	0	1								0	0	1	0	1	1	1	0	1	1	0		0	0	0	0	0	0	0	1	0
183	4	1	1	2.8	0.17	2	0	0	0	0	0	0	0	0	0	0	0	3	1	1	0								0	0	1	0	0	0	0	0	0	0	0		0	0	0	0	0	1	0	0	0
184	4	2	1	5.4	4.03	11	0	0	0	0	0	0	0	0	0	0	0	2	1	0	1								0	0	1	0	0	0	0	0	1	0	0		0	0	0	0	0	0	0	0	0
185	5	128	1	25	-2.04	1	0	1	1	0	0	0	1	0	0	1	0	2	1	0	1	0							0	0	1	0	0	1	0	0	0	0	0		0	0	1	1	0	0	0	1	0
186	5	1	2	3.94	12.55	1	0	0	0	0	0	0	0	0	0	0	0	3	1	1	0								0	0	1	0	0	1	0	0	1	0	0		0	0	0	0	0	1	0	0	0
187	5	8	1	5.5	-4.09	1	0	0	0	0	0	0	0	0	0	0	0	1	0	1	1	1	903	18.7	1	690000	5.8	0	0	0	1	0	0	0	0	0	0	0	0		0	0	0	1	0	0	0	0	0
188	5	64	1	26	2.22	1	1	1	1	0	1	0	1	1	1	1	1	1	0	1	1	1	414	19.3	1	3000102	6.3	1	0	0	1	0	0	1	0	0	0	0	1	184	0	0	0	0	0	0	0	0	1
189	5	16	1	9.2	-3.07	1	0	0	0	0	0	0	0	0	0	0	0	2	1	0	1								0	0	1	0	0	0	0	1	1	0	0		0	0	0	0	0	0	0	0	0
190	5	3	1	4.6	-2.83	1	1	1	1	0	1	0	0	1	0	1	0	1	0	1	1	2			2			1	0	0	1	0	0	1	1	0	1	1	0		0	0	0	0	0	0	0	0	0
191	5	15	2	11	-6.96	11	0	1	1	0	1	0	1	1	1	1	1	1	0	1	1	1	594	24.6	1	12000	4.08	1	0	0	1	0	0	1	0	0	1	0	0		0	0	0	0	0	0	0	0	0
193	5	1	1	4.4	0.69	1	0	0	0	0	0	0	0	0	0	0	0	2	1	0	1								0	0	1	0	0	0	0	0	0	0	0		0	0	0	0	0	1	0	0	0
194	5	4	2	4.67	-3.45	1	1	1	1	0	1	0	1	1	0	1	1	1	0	1	1	1	596	26	1	2600000	6.41	1	0	0	1	0	0	1	0	0	1	0	1	146	0	0	0	0	0	0	0	0	0
195	5	1	1	2.7	-2.98	1	1	0	0	0	0	0	0	0	0	0	0	2	1	0	1								0	0	1	0	0	1	0	0	1	0	0		0	0	0	0	0	1	1	0	0
196	5	29	2	14	-8.72	1	1	1	1	0	0	0	1	1	0	1	1	2	1	0	1								0	0	1	0	0	1	0	0	1	0	0		0	0	0	1	1	0	0	0	0
197	5	1	1	1.39	-1.75	1	1	0	0	0	0	0	1	0	0	0	0	2	1	0	1								0	0	1	0	0	1	0	0	1	0	0		0	0	0	0	0	1	1	0	0
198	5	2	1	5.4	-0.75	1	0	0	0	0	0	0	0	0	0	0	0	2	1	0	1								0	0	1	0	0	1	0	0	1	0	0		0	0	0	0	0	0	0	0	0
199	5	16	2	7.8	-4.81	30	1	1	1	0	0	0	1	0	0	0	0	2	1	0	1								0	0	1	0	0	1	1	0	1	1	0		0	0	0	0	0	0	0	1	0
200	5	9	1	11	-1.31	6	0	0	0	0	0	0	0	0	0	0	0	2	1	0	1								0	0	1	0	0	1	0	0	0	1	0		0	0	0	0	0	0	0	0	0
204	5	136	2	28.8	-1.61	15	1	1	1	0	0	0	1	0	1	1	1	2	1	0	1								0	0	1	0	0	1	0	0	0	0	1	129	0	0	0	1	1	0	0	0	0
205	5	31	2	9.2	-2.75	1	0	0	0	0	0	0	0	0	0	0	0	3	1	1	0								0	0	1	0	0	0	0	0	0	0	0		0	0	0	0	0	0	0	1	1
206	5	13	1	10	0.12	2	0	0	0	0	0	0	0	0	0	0	0	2	1	0	1								0	0	1	0	0	1	1	0	1	1	0		0	0	0	0	0	0	0	0	0
207	5	7	2	6.3	-1.58	1	1	1	0	0	0	0	0	0	0	1	0	3	1	1	0								0	0	1	0	0	1	0	0	0	0	0		0	0	0	0	0	0	0	0	0
208	5	2	1	3.8	-4.84	1	0	0	0	0	0	0	0	0	0	0	0	2	1	0	1								0	0	1	0	0	1	1	0	1	1	0		0	0	1	0	0	0	0	1	1
209	5	1	2	2	-4.3	1	0	0	0	0	0	0	0	0	0	0	0	2	1	0	1								0	0	1	0	0	1	0	0	1	0	0		0	0	0	0	0	1	0	0	0
211	5	6	2	6	-1.82	4	0	0	0	0	0	0	0	0	0	0	0	2	1	0	1								0	0	1	0	0	1	0	0	1	0	0		0	0	0	0	0	0	0	0	0
212	5	1	2	2.8	-1.87	1	0	0	0	0	0	0	0	0	0	0	0	2	1	0	1								0	0	1	0	0	1	0	0	0	0	0		0	0	0	0	0	0	0	0	0
213	5	120	2	20.3	-3.02	1	0	0	0	0	0	0	0	0	0	0	0	2	1	0	1								0	0	1	0	0	1	1	0	1	1	0		0	0	0	0	0	0	0	0	0
214	5	6	2	6.3	-1.53	1	0	0	0	0	0	0	0	0	0	0	0	2	1	0	1								0	0	1	0	0	1	0	0	1	0	0		0	0	0	0	0	0	0	0	1
215	5	8	2	6.6	-1.6	1	0	0	0	0	0	0	0	0	0	0	0	2	1	0	1								0	0	1	0	0	1	0	0	1	0	0		0	0	0	0	0	0	0	0	1
216	5	5	2	6	-1.56	1	0	0	0	0	0	0	0	0	0	0	0	2	1	0	1								0	0	1	0	0	1	0	0	0	0	0		0	0	0	0	0	0	0	0	0
217	5	98	1	15.5	-4.77	1	1	1	1	0	0	1	1	1	1	1	1	1	0	1	1	2			2			1	0	0	1	0	0	1	0	0	0	0	0		0	0	0	0	1	0	0	0	0
218	5	20	2	10	-0.63	4	0	0	0	0	1	0	0	0	0	0	0	1	0	1	1	2			2			1	0	0	1	0	0	1	0	0	0	0	0		0	0	0	0	0	0	0	0	0
219	5	21	1	8.7	-2.64	1	1	1	1	0	0	1	1	1	1	1	1	2	1	0	1								0	1	1	0	0	0	0	0	1	0	0		0	0	1	0	0	0	0	1	0
220	5	2	1	5.3	-0.4	1	0	0	0	0	0	0	0	0	0	0	0	2	1	0	1								0	0	1	0	0	0	0	0	0	0	0		0	0	0	0	0	0	0	0	0
221	5	6	1	7	-1.18	1	0	0	0	0	0	0	0	0	0	0	0	2	1	0	1								0	0	1	0	0	0	0	0	0	0	0		0	0	0	0	0	0	0	0	1
222	5	23	1	12.4	0.32	1	0	0	0	0	0	0	0	0	0	0	0	2	1	0	1								0	0	1	0	0	1	1	0	1	1	0		0	0	0	0	0	0	0	0	0
223	5	6	1	5.7	-2.99	1	0	0	0	0	0	0	0	0	0	0	0	2	1	0	1								0	0	1	0	0	1	0	0	0	0	0		0	0	0	0	0	0	0	0	0
224	5	15	1	8.9	-1.3	1	0	0	0	0	0	0	0	0	0	0	0	2	1	0	1								0	0	1	0	0	1	0	0	1	0	0		0	0	0	0	0	0	0	0	1
225	5	2	2	2.8	-3.79	5	1	1	1	0	1	1	1	0	1	1	1	1	0	1	1	2			2			0	0	0	1	0	0	1	1	0	1	1	0		0	0	0	0	0	0	1	0	1
226	5	49	1	9.9	-3.97	1	1	1	1	0	0	0	1	0	0	1	1	2	1	0	1								0	1	1	0	0	1	0	0	0	0	1	144	0	1	0	0	0	0	0	1	0
228	5	8	2	7.5	-0.51	1	0	0	0	0	0	0	0	0	0	0	0	2	1	0	1								0	0	0	1	0	1	1	0	1	1	0		0	0	0	0	0	0	0	0	0
229	5	9	1	7.2	-1.91	1	0	0	0	0	0	0	0	0	0	0	0	2	1	0	1								0	0	1	0	0	0	0	0	0	0	0		0	0	0	0	0	0	0	0	1
230	5	7	1	6.1	-2.5	8	1	1	1	0	0	0	0	1	1	1	0	2	1	0	1								0	1	1	0	0	1	1	0	1	1	0		0	0	1	0	0	0	0	1	0
231	5	3	1	6.5	0.16	1	0	0	0	0	0	0	0	0	0	0	0	2	1	0	1								0	0	1	0	0	1	0	0	0	0	0		0	0	0	0	0	0	0	0	0
232	5	90	2	22	-0.56	15	1	1	1	0	0	0	0	1	1	1	1	2	1	0	1								0	0	1	0	0	1	0	0	0	0	0		0	0	0	1	1	0	0	0	0
233	5	24	2	13.1	0.69	1	1	1	1	0	0	0	0	1	1	1	1	2	1	0	1								0	0	1	0	0	1	0	0	0	0	1	182	0	0	1	0	0	0	0	0	1
234	5	32	1	10.85	-1.97	1	0	0	0	0	0	0	0	0	0	0	0	2	1	0	1								0	0	1	0	0	1	0	0	0	0	0		0	0	0	1	0	0	0	0	1
235	5	30	1	7.1	-4.54	1	1	1	1	0	1	0	1	0	0	1	0	1	0	1	1	1	1134	19	1	510000	5.71	1	0	0	1	0	0	1	0	0	0	0	0		0	0	0	0	0	0	0	0	0
236	5	8	1	8.42	-0.18	1	0	0	0	0	0	0	0	0	0	0	0	1	0	1	1	1	1000	11.6	2			0	0	0	1	0	0	0	0	0	0	0	0		0	0	0	0	0	0	0	0	1
238	5	12	2	7.4	-1.36	1	1	1	1	0	0	0	0	1	1	1	1	2	1	0	1								0	1	1	0	0	1	1	0	1	1	1	149	0	0	0	0	0	0	0	1	1
239	5	143	1	60	1.76	1	1	1	1	0	0	0	0	1	1	1	1	2	1	0	1								0	0	1	0	0	1	1	0	0	0	0		0	0	0	0	0	0	0	1	0
240	5	1	1	1.2	-5.91	3	1	0	0	0	0	0	0	0	0	1	0	2	1	0	1								0	0	1	0	0	1	1	0	1	1	0		0	0	0	0	0	1	1	0	0
241	5	18	2	6.4	-3.58	1	0	0	0	0	0	0	0	0	0	0	0	2	1	0	1								0	0	1	0	0	1	1	0	1	1	0		0	0	0	0	0	0	0	0	1
242	5	9	2	4.9	-4.3	1	1	1	1	0	0	1	1	0	0	0	0	1	0	1	1	1	85	3.6	2				0	0	0	0	0	1	0	0	0	0	0		0	0	0	0	0	0	0	0	0
243	5	24	1	14.6	1.24	15	0	1	1	0	0	0	0	0	0	1	0	2	1	0	1								1	1	1	0	0	0	0	0	0	0	0		0	0	0	0	0	0	0	1	1
245	6	154	1	27.8	-2.84	27	1	1	1	0	0	0	1	1	1	1	1	2	1	0	1								0	1	0	1	0	1	0	0	1	1	1	136	0	0	0	0	1	0	0	0	0
246	6	2	1	3.35	-3.6	1	1	1	1	0	0	1	1	0	0	1	1	2	1	0	1								0	0	1	0	0	0	0	0	1	0	0		0	0	0	0	0	0	0	0	0
247	6	1	2	4.9	-0.16	1	1	1	1	0	0	1	1	0	0	0	0	1	0	1	1	1	86	3.8	2				0	0	0	0	0	1	0	0	0	0	0		0	0	0	0	0	0	0	0	0
248	6	6	1	7.2	-0.41	1	1	1	1	0	0	0	1	0	0	1	0	3	1	1	0								0	0	1	0	0	1	0	0	1	0	0		0	0	0	0	0	0	0	1	0
249	6	12	1	8.3	-1.51	1	0	0	0	0	0	0	0	0	0	0	0	2	1	0	1								0	0	1	0	0	1	0	0	1	0	0		0	0	0	0	0	0	0	0	0
251	6	2	1	4.3	-6.22	1	0	0	0	0	0	0	0	0	0	0	0	2	1	0	1								0	0	1	0	0	1	0	0	1	0	0		0	0	0	0	0	0	0	0	0
253	6	20	1	10	-1.14	2	0	0	0	0	1	0	0	0	0	0	0	2	1	0	1								0	0	1	0	0	0	0	0	1	0	0		0	0	0	0	0	0	0	0	1
254	6	2	2	3	-4.12	1	1	1	1	0	0	1	1	0	0	1	0	2	1	0	1								0	0	1	0	0	1	0	0	1	0	0		0	0	0	0	0	0	0	0	0
256	6	16	1	10.8	0.24	1	0	0	0	0	0	0	0	0	0	0	0	2	1	0	1								0	0	1	0	0	1	0	0	1	0	0		0	0	0	0	0	0	0	0	1
257	6	6	1	7.6	-0.34	1	0	0	0	0	0	0	0	0	0	0	0	2	1	0	1								0	0	1	0	0	0	0	0	1	0	0		0	0	0	0	0	0	0	0	0
258	6	1	1	2.3	-4.36	1	0	0	0	0	0	0	0	0	0	0	0	2	1	0	1								0	0	1	0	0	1	0	0	1	0	0		0	0	0	0	0	1	1	0	0
259	6	1	1	2.5	-2.73	1	0	0	0	0	0	0	0	0	0	0	0	3	1	1	0								0	0	1	0	0	1	0	0	0	0	0		0	0	0	0	0	0	0	0	0
260	6	4	1	6.4	-1.48	1	0	0	0	0	0	0	0	0	0	0	0	3	1	1	0								0	0	1	0	0	0	0	0	0	0	0		0	0	0	0	0	0	0	0	0
261	6	8	2	4	-2.61	1	1	1	1	1	0	1	1	0	0	1	1	2	1	0	1								0	0	1	0	0	0	0	0	1	0	1	119	0	0	0	0	0	0	0	1	0
262	6	14	1	10.7	0.43	1	1	1	1	0	0	1	1	1	1	1	1	2	1	0	1								0	1	1	0	0	1	0	0	1	0	1	172	0	0	0	0	0	0	0	1	0
263	6	45	1	9	-4.34	1	0	0	0	0	1	0	0	0	0	0	0	1	0	1	1	1	837	17.5	1	330000	3.7	0	0	0	1	0	0	1	0	0	0	0	0		0	0	0	0	0	0	0	0	1
265	6	14	2	5.5	-4.31	1	0	0	0	0	0	0	0	1	0	1	0	1	0	1	1	2			2			0	0	0	1	0	0	1	0	0	1	0	0		0	0	0	0	0	0	0	0	1
266	6	2	1	3.3	-1.93	1	0	0	0	0	0	0	0	0	0	0	0	2	1	0	1								0	0	1	0	0	1	0	0	1	0	0		0	0	0	0	0	1	1	1	0
267	6	12	1	8.4	-1.41	1	0	0	0	0	0	0	0	0	0	0	0	2	1	0	1								0	0	1	0	0	0	0	0	1	0	0		0	0	0	0	0	0	0	0	1
268	6	1	1	2.35	-4.31	1	0	0	0	0	0	0	0	0	0	0	0	2	1	0	1								0	0	0	1	0	0	0	0	1	0	0		0	0	0	0	0	1	1	0	0
269	6	8	2	7	-2.05	1	0	0	0	0	0	0	0	0	0	0	0	2	1	0	1								0	0	1	0	0	0	0	0	1	0	0		0	0	0	0	0	0	0	0	0
270	6	41	1	9.8	-3.69	1	1	1	1	0	0	0	0	1	1	1	1	2	1	0	1								0	1	1	0	0	1	1	0	1	1	1	88	0	1	0	1	0	0	0	1	1
271	6	1	2	2.9	-0.75	20	0	0	0	0	0	0	0	0	0	0	0	2	1	0	1								0	0	1	0	1	1	1	0	1	1	0		0	0	0	0	0	1	0	0	0
272	6	10	2	8.8	0.32	7	1	1	1	0	0	0	0	1	0	1	1	2	1	0	1								0	0	1	0	0	0	0	0	1	0	1	165	0	0	0	1	0	0	0	0	0
273	6	17	1	6.4	-5.14	4	0	0	0	0	0	0	0	0	0	1	0	2	1	0	1								0	0	1	0	0	1	0	0	1	0	0		0	0	0	0	0	0	0	0	0
274	6	2	1	6.4	0.77	1	0	0	0	0	0	0	0	0	0	0	0	1	0	1	1	0			0			0	0	0	1	0	0	1	0	0	1	0	0		0	0	0	0	0	0	0	0	0
275	6	11	1	10.8	1.15	1	0	0	0	0	0	0	0	0	0	0	0	2	1	0	1								0	0	1	0	0	1	0	0	1	0	0		0	0	0	0	0	0	0	0	0
276	6	9	2	9.2	0.23	1	0	0	0	0	0	0	0	0	0	0	0	2	1	0	1								0	0	1	0	0	0	0	0	1	0	0		0	0	0	0	0	0	0	0	0
277	6	1	1	3.4	-3	4	0	0	0	0	0	0	0	0	0	0	0	2	1	0	1								0	0	0	1	0	1	0	0	1	0	0		0	0	0	0	0	0	0	0	0
278	6	10	1	6.2	-3.47	1	0	0	0	0	0	0	0	0	0	0	0	2	1	0	1								0	0	1	0	0	0	0	0	1	0	0		0	0	0	0	0	0	0	0	0
279	6	1	2	3.4	-0.2	1	0	0	0	0	0	0	0	0	0	0	0	2	1	0	1								0	0	1	0	0	1	1	0	1	1	0		0	0	0	0	0	1	0	0	0
280	6	14	1	8.6	-1.41	1	0	0	0	0	0	0	0	0	0	0	0	2	1	0	1								0	0	1	0	0	1	0	0	1	0	0		0	0	0	0	0	0	0	0	0
281	6	10	1	6	-5.46	1	1	1	1	0	0	0	1	0	0	0	0	2	1	0	1								0	0	1	0	0	1	0	0	1	0	0		0	0	0	0	0	0	0	0	1
282	6	23	2	11.4	0.09	1	1	1	1	0	0	0	1	0	0	0	0	2	1	0	1								0	0	1	0	0	1	0	0	1	0	0		0	0	0	0	0	0	0	0	1
283	6	34	1	16	1.04	46	1	1	1	0	0	0	0	1	1	1	1	2	1	0	1								0	0	1	0	0	1	0	0	0	0	0		0	0	0	1	1	0	0	0	0
284	6	32	2	15	1.03	5	0	0	0	0	0	0	0	0	0	0	0	3	1	1	0								0	0	1	0	0	1	0	0	1	0	0		0	0	0	0	0	0	0	0	0
285	6	8	1	5.5	-2.61	13	1	1	1	0	0	0	1	1	1	1	1	2	1	0	1								0	1	1	0	1	1	1	0	1	1	0		0	0	1	0	0	0	0	0	1
286	6	14	1	10	-0.12	1	1	1	1	0	0	0	0	0	0	1	1	2	1	0	1								0	0	1	0	1	1	1	0	1	1	0		0	0	0	1	1	0	0	0	0
287	6	3	1	3.4	-5.26	1	1	1	1	0	0	0	0	1	1	1	1	2	1	0	1								1	0	1	0	0	1	0	0	1	0	1	145	0	0	0	0	0	0	0	0	0
288	6	2	1	5	-0.73	1	0	0	0	0	0	0	0	0	0	0	0	2	1	0	1								0	0	1	0	0	0	0	0	1	0	0		0	0	0	0	0	0	0	0	0
289	6	2	2	3.1	-4.15	1	0	0	0	0	0	0	0	0	0	0	0	2	1	0	1								0	0	1	0	0	1	0	0	1	0	0		0	0	0	0	0	0	0	0	0
290	6	8	2	6.3	-1.94	9	1	1	1	0	0	0	0	0	0	1	1	2	1	0	1								0	0	1	0	0	1	0	0	1	0	0		0	0	0	0	0	0	0	0	1
291	6	60	1	12	-4.06	1	1	1	1	0	0	0	0	1	1	1	1	3	1	1	0								0	0	1	0	0	1	0	0	1	0	1	162	0	0	0	1	1	0	0	0	0
292	6	20	1	10.5	-1.28	1	0	0	0	0	0	0	0	0	0	0	0	3	1	1	0								0	0	1	0	0	1	0	0	0	0	0		0	0	0	0	0	0	0	0	0
293	6	1	1	4	3.36	1	0	0	0	0	0	0	0	0	0	0	0	3	1	1	0								0	0	1	0	0	0	0	0	1	0	0		0	0	0	0	0	0	0	0	0
294	6	8	2	7.2	-0.35	5	1	1	1	0	0	0	0	1	1	1	1	2	1	0	1								0	0	1	0	0	1	0	0	0	0	0		0	0	0	0	0	0	0	0	0
295	6	32	1	10.95	-2.04	1	1	1	1	0	0	0	0	1	1	1	1	2	1	0	1								0	0	1	0	0	1	1	0	1	1	0		0	0	0	1	1	0	0	0	0
296	6	14	1	5.5	-4.85	1	0	0	0	0	0	0	0	0	0	0	0	1	0	1	1	1	738	17.5	1	5700000	6.7	0	0	0	1	0	0	1	0	0	1	0	0		0	0	0	0	0	0	0	0	1
297	6	1	1	2.95	-3	9	0	0	0	0	0	0	0	0	0	0	0	2	1	0	1								0	0	1	0	0	1	1	0	1	1	0		0	1	0	0	0	1	0	0	0
298	6	1	1	1.5	-7.29	1	1	1	1	0	0	0	1	0	0	1	1	3	1	1	0								0	1	1	0	1	1	1	0	1	1	0		0	0	0	0	0	0	0	1	0
299	8	146	2	41.2	-0.12	5	1	1	1	0	0	0	0	1	1	1	1	2	1	0	1								0	0	1	0	0	1	0	0	0	0	1	139	0	0	0	1	1	0	0	0	0
300	7	87	2	25	0.41	4	0	0	0	0	0	0	0	0	0	0	0	2	1	0	1								0	1	1	0	1	1	1	0	1	1	0		0	0	0	0	0	0	0	1	0
301	7	125	2	27.8	-1.18	5	0	1	1	0	0	0	0	0	1	1	1	2	1	0	1								0	1	1	0	1	1	1	0	1	1	0		0	0	0	1	1	0	0	0	0
302	7	2	1	6.1	0.87	1	0	0	0	0	0	0	0	0	0	0	0	3	1	1	0								0	0	1	0	0	1	0	0	1	0	0		0	0	0	0	0	0	0	0	0
303	7	10	2	8	-0.92	2	1	1	1	0	0	0	0	0	1	1	1	2	1	0	1								0	1	1	0	0	1	1	0	1	1	1	154	0	0	1	1	1	0	0	1	0
304	7	1	2	4.4	-1.88	1	1	1	1	0	0	1	1	0	0	0	0	2	1	0	1								0	0	1	0	1	1	1	0	1	1	0		0	0	0	0	0	0	0	0	1
305	7	8	1	4	-7.89	2	1	1	1	1	0	0	1	1	1	1	1	3	1	1	0								0	1	1	0	0	1	0	0	1	0	0		0	0	0	0	0	0	0	1	0
306	7	2	1	3.65	-3.3	14	1	1	1	0	0	0	1	1	1	1	1	3	1	1	0								0	0	1	0	1	1	1	0	1	1	0		0	1	0	0	0	0	0	1	0
307	7	1	1	3.2	-1.35	1	0	0	0	0	0	1	1	0	0	0	0	2	1	0	1								0	0	1	0	0	0	0	0	0	0	0		0	0	0	0	0	1	0	0	0
308	7	4	2	3.3	-5.22	10	0	0	0	0	0	0	0	0	0	0	0	2	1	0	1								0	0	1	0	0	1	1	0	1	1	0		0	0	0	0	0	0	0	0	1
309	7	170	1	28.2	-3.88	15	1	1	1	0	0	0	0	1	1	1	1	2	1	0	1								0	0	1	0	1	1	1	0	1	0	0		0	0	0	1	1	0	0	0	0
310	7	215	2	38.5	-3.39	1	1	1	1	0	0	0	1	1	1	1	1	2	1	0	1								0	0	1	0	0	1	1	0	1	1	1	148	0	1	0	0	0	0	0	1	0
311	7	7	1	6.72	-3.25	1	0	0	0	0	0	0	0	0	0	0	0	2	1	0	1								0	0	1	0	0	1	0	0	0	0	0		0	0	0	0	0	0	0	0	0
312	7	3	1	6.3	-0.1	1	0	0	0	0	0	0	1	0	0	1	1	2	1	0	1								0	0	1	0	0	1	0	0	0	0	0		0	0	0	0	0	0	0	0	0
313	7	5	2	6.8	-2.3	11	1	1	1	0	0	0	1	0	0	1	0	2	1	0	1								0	0	1	0	0	1	0	0	0	0	0		0	0	0	0	0	0	0	0	0
314	7	1	1	2.8	-3.39	1	0	0	0	0	0	0	0	0	0	0	0	2	1	0	1								0	0	1	0	0	1	0	0	0	0	0		0	0	0	0	0	1	1	0	0
316	7	8	1	6.6	-2.63	1	0	0	0	0	0	0	0	0	0	0	0	2	1	0	1								0	0	1	0	1	1	1	0	1	1	0		0	0	0	0	0	0	0	0	1
317	7	1	1	3.16	-1.27	1	0	0	0	0	0	0	0	0	0	0	0	2	1	0	1								0	0	1	0	0	1	0	0	1	0	0		0	0	0	0	0	1	0	0	0
318	7	1	1	3	-1.46	1	0	0	0	0	0	0	0	0	0	0	0	2	1	0	1								0	0	1	0	0	1	0	0	1	0	0		0	0	0	0	0	1	0	0	0
319	7	1	2	6.8	-3.11	3	0	0	0	0	0	0	0	0	0	0	0	2	1	0	1								0	0			0	1	0	0	0	0	0		0	0	0	0	0	0	0	0	0
320	7	3	1	5	-5.51	1	0	0	0	0	0	0	0	0	0	0	0	2	1	0	1								0	0	1	0	0	1	0	0	0	0	0		0	0	0	0	0	0	0	0	0
321	7	2	1	5	-5.66	1	0	0	0	0	0	0	0	0	0	0	0	2	1	0	1								0	0	1	0	0	0	0	0	0	0	0		0	0	0	0	0	0	0	0	0
322	7	9	1	6.1	-3.33	1	0	0	0	0	0	0	0	0	0	0	0	3	1	1	0								0	0	1	0	0	1	0	0	1	0	0		0	0	0	0	0	0	0	0	1
323	7	16	1	9.1	-1.41	2	0	0	0	0	0	0	0	0	0	0	0	2	1	0	1								0	0	1	0	0	1	1	0	1	0	0		0	0	0	0	0	0	0	0	1
324	7	5	2	6.54	-2.64	1	0	0	0	0	0	0	0	0	0	0	0	2	1	0	1								0	0	1	0	0	1	0	0	0	0	0		0	0	0	0	0	0	0	0	0
325	7	1	2	2.13	-2.72	18	0	0	0	0	0	0	0	0	0	0	0	3	1	1	0								0	0	1	0	1	1	1	0	1	1	0		0	0	0	0	0	1	1	1	0
326	7	28	1	17.1	2.25	1	1	1	1	0	0	0	1	0	0	0	0	3	1	1	0								0	0	1	0	1	1	1	0	1	1	1	48	0	0	1	0	0	0	0	0	0
327	7	1	2	2.64	-4.17	59	1	1	1	0	0	0	1	1	1	1	1	2	1	0	1								1	1	1	0	1	1	1	0	1	1	0		1	1	1	0	0	1	1	1	1
328	7	30	1	6.7	-5.3	1	1	1	1	0	0	0	0	1	1	1	1	3	1	1	0								0	0	1	0	1	1	1	0	0	0	0		0	0	0	0	0	0	0	1	1
329	7	109	2	40.4	1.51	27	1	1	1	0	0	0	0	0	0	1	1	2	1	0	1								0	0	1	0	0	1	0	0	0	0	0		0	0	0	1	1	0	0	0	1
330	7	6	2	5.5	-2.75	1	0	0	0	0	0	0	0	0	0	0	0	2	1	0	1								0	0	1	0	0	1	1	0	1	1	0		0	0	0	0	0	0	0	0	0
331	7	1	2	2.78	-4.12	1	0	0	0	0	0	0	0	0	0	0	0	1	0	1	1	1	140	20	2			0	0	0	1	0	1	1	1	0	1	1	0		0	1	0	0	0	1	1	0	0
332	7	1	1	2	-4.33	1	0	0	0	0	0	0	0	0	0	0	0	2	1	0	1								0	0	1	0	1	1	1	0	1	1	0		0	0	0	0	0	1	1	0	0
333	7	8	2	6.2	-2.13	1	1	1	1	0	0	0	1	1	1	1	1	2	1	0	1								0	1	1	0	0	1	1	0	1	1	1	36	0	0	0	0	0	0	0	1	0
334	7	2	2	4.1	-2.72	1	0	0	0	0	0	0	0	0	0	0	0	1	0	1	1	1	1678	23.3	2			0	0	0	1	0	0	1	0	0	0	0	0		0	0	0	0	0	0	0	0	0
335	7	32	2	9.2	-3.14	1	1	1	1	0	1	0	0	1	1	0	0	1	0	1	1	1	959	24.5	1	84285	4.93	1	0	0	1	0	0	1	0	0	0	0	0		0	0	0	0	0	0	0	0	1
336	7	85	1	20	-1.09	1	1	1	1	0	0	0	0	1	1	1	1	2	1	0	1								0	0	1	0	0	1	0	0	0	0	1	38	0	0	0	1	1	0	0	0	0
337	7	1	1	2.9	-1.93	1	0	0	0	0	0	0	0	0	0	0	0	2	1	0	1								0	0	1	0	0	1	0	0	1	0	0		0	0	0	0	0	1	0	0	0
338	7	102	1	28.8	0.4	3	0	0	0	0	0	0	0	0	0	0	0	2	1	0	1								0	0	1	0	0	1	0	0	0	0	0		0	0	0	0	0	0	0	1	1
340	7	9	2	7.5	-1.41	1	1	1	1	0	0	0	1	1	1	1	1	2	1	0	1								0	0	1	0	0	0	0	0	1	0	1	34	0	0	1	0	0	0	0	0	0
341	7	1	1	4.64	2.37	1	0	0	0	0	0	0	0	0	0	0	0	2	1	0	1								0	0	1	0	0	0	0	0	0	0	0		0	0	0	0	0	1	0	0	0
342	7	1	2	3.41	-4.33	8	1	1	1	0	0	0	1	1	1	1	1	1	0	1	1	1	1771	24	1	425		1	0	0	1	0	0	1	0	0	0	0	0		0	0	0	0	0	1	0	0	0
343	7	25	1	11.3	-0.84	5	1	1	1	0	0	0	0	1	1	1	1	2	1	0	1								0	0	1	0	0	1	0	0	0	0	1	65	0	0	0	1	1	0	0	0	0
344	7	1	1	2.5	-2.81	5	1	1	1	0	0	1	1	1	1	1	1	2	1	0	1								0	0	1	0	1	1	1	0	1	1	0		0	0	0	0	0	1	0	1	0
345	7	1	1	3.84	-1.82	1	0	0	0	0	0	0	0	0	0	0	0	2	1	0	1								0	0	1	0	0	0	0	0	0	0	0		0	0	0	0	0	0	0	0	0
346	7	1	2	3.4	-4.11	7	1	1	1	0	0	0	0	1	1	1	1	2	1	0	1								0	0	1	0	0	1	1	0	1	1	0		0	0	1	0	0	0	0	0	0
347	7	14	1	7.83	-2.41	1	1	1	1	0	0	0	0	0	0	1	0	2	1	0	1								0	0	1	0	0	1	0	0	0	0	1	62	0	0	0	0	0	0	0	0	1
348	8	5	2	8	-0.7	1	0	0	0	0	0	0	0	0	0	0	0	2	1	0	1								0	0	1	0	1	1	1	0	1	1	0		0	0	0	0	0	0	0	0	0
350	8	162	1	43.8	-0.49	1	1	1	1	0	0	0	0	1	1	1	1	2	1	0	1								0	1	1	0	0	1	0	0	1	0	1	69	0	1	0	1	1	0	0	0	0
351	8	18	2	11.8	0.22	1	1	1	1	0	0	0	1	1	1	1	1	2	1	0	1								0	1	1	0	1	1	1	0	1	1	0		0	0	0	0	0	0	0	0	0
352	8	61	2	20	0.69	1	1	0	0	0	0	0	1	0	1	1	1	2	1	0	1								0	0	1	0	1	1	1	0	1	1	0		0	0	0	0	0	0	0	0	0
353	8	145	2	34.8	-0.98	46	1	1	1	0	0	0	0	1	1	1	1	2	1	0	1								0	0	1	0	0	1	0	0	0	0	1	79	0	0	0	1	1	0	0	0	0
354	8	61	1	18	-0.41	2	1	1	1	0	0	0	0	1	1	1	1	2	1	0	1								0	0	1	0	0	1	1	0	1	1	1	115	0	1	1	1	0	0	0	0	0
355	8	1	2	3.2	-0.68	1	0	0	0	0	0	0	0	0	0	0	0	2	1	0	1								0	0	1	0	0	1	0	0	0	0	0		0	0	0	0	0	1	0	0	0
356	8	125	1	30	3.24	46	1	1	1	0	0	0	0	1	1	1	1	2	1	0	1								0	0	1	0	0	1	0	0	0	0	0		0	0	0	1	1	0	0	0	0
357	8	1	1	2.5	-2.34	8	0	0	0	0	0	0	0	0	0	0	0	3	1	1	0								0	0	1	0	0	1	0	0	1	0	0		0	0	0	0	0	1	1	0	0
361	8	113	2	28	-0.45	2	1	1	1	0	0	0	0	0	0	0	0	2	1	0	1								0	0	1	0	0	1	0	0	0	0	1	147	0	0	0	1	0	0	0	0	0
362	8	116	2	20.3	-2.77	1	1	1	1	0	0	0	0	1	1	1	1	2	1	0	1								0	0	1	0	0	1	0	0	0	0	1	156	0	0	0	1	1	0	0	0	0
363	8	2	2	4.6	-1.97	46	1	1	1	0	0	0	0	0	0	0	0	1	0	1	1	1	1304	21.7	2			1	1	1	1	0	0	1	1	0	1	1	1	198	0	0	0	1	1	0	0	1	1
364	8	170	1	42.6	-1.08	8	1	1	1	0	0	0	0	0	1	1	1	2	1	0	1								1	1	1	0	0	1	0	0	0	0	0		0	0	0	1	1	0	0	0	0
365	8	23	2	10	0.73	1	1	1	1	0	0	0	0	0	0	0	0	1	0	1	1	0			0			0	0	0	1	0	0	0	0	0	0	0	0		0	0	0	0	0	0	0	0	0
366	8	5	2	4	1.57	2	1	1	1	0	0	0	0	0	1	1	1	2	1	0	1								0	0	1	0	0	1	1	0	1	1	1	145	0	0	0	0	0	0	0	1	1
368	8	3	1	2.6	-6.3	1	1	0	0	0	0	0	0	0	1	1	0	2	1	0	1								0	0	1	0	0	1	0	0	0	0	0		0	0	0	0	0	0	1	1	1
369	8	2	1	3.5	0.81	12	0	0	0	0	0	0	0	0	0	0	0	2	1	0	1								0	0	1	0	0	0	0	0	1	0	0		0	0	0	0	0	0	0	0	0
370	8	5	1	3.4	-2.57	12	0	0	0	0	0	0	0	0	0	0	0	3	1	1	0								0	0	1	0	0	0	0	0	0	0	0		0	0	0	0	0	0	0	0	0
371	8	1	1	4.7	1.16	1	0	0	0	0	0	0	0	0	0	0	0	2	1	0	1								0	0	1	0	0	1	0	0	0	0	0		0	0	0	0	0	1	0	0	0
372	8	4	1	5.5	-2.05	1	1	0	0	0	0	0	0	0	1	1	1	2	1	0	1								0	0	1	0	1	1	1	0	1	1	0		0	0	0	0	0	0	0	1	0
373	8	5	1	6.4	-1.52	1	0	0	0	0	0	0	0	0	0	0	0	2	1	0	1								0	0	1	0	1	1	0	0	0	0	0		0	0	0	1	1	0	0	0	0
374	8	1	1	3.8	0.09	17	0	0	0	0	0	0	0	0	0	0	0	2	1	0	1								0	0	1	0	0	1	0	0	0	0	0		0	0	0	0	0	1	0	0	0
375	8	20	1	12.7	0.9	68	0	0	0	0	0	0	0	0	0	0	0	2	1	0	1								0	0	0	0	0	0	0	0	0	0	0		0	0	0	0	0	0	0	0	0
376	8	6	1	5.2	-5.12	9	0	0	0	0	0	0	0	0	0	0	0	2	1	0	1								0	0	1	0	0	1	0	0	0	0	0		0	1	0	0	0	0	0	1	0
379	8	1	1	3.26	-0.9	1	0	0	0	0	0	0	0	0	0	0	0	3	1	1	0								0	0	1	0	0	0	0	0	0	0	0		0	0	0	0	0	1	0	0	0
380	8	12	1	7.5	-2.5	1	0	0	0	0	0	0	0	0	0	0	0	2	1	0	1								0	0	0	0	0	0	0	0	0	0	0		0	0	0	0	0	0	0	0	0
381	8	1	1	3.2	-0.28	13	0	0	0	0	0	0	0	0	0	0	0	3	1	1	0								0	0	1	0	0	1	0	0	1	1	0		0	0	0	0	0	1	0	1	0
382	8	8	1	3.2	-3.84	1	0	0	0	0	0	0	0	0	0	0	0	2	1	0	1								0	0	1	0	0	0	0	0	0	0	0		0	0	0	0	0	0	0	0	0
383	8	15	1	13	2.09	1	0	0	0	0	0	0	0	0	0	0	0	2	1	0	1								0	0	1	0	0	0	0	0	1	0	0		0	0	0	0	0	0	0	0	0
384	8	8	1	7.12	-1.9	1	0	0	0	0	0	0	0	0	0	0	0	2	1	0	1								0	0	1	0	0	1	0	0	0	0	0		0	0	0	0	0	0	0	0	1
385	8	27	1	11.2	-1.21	1	0	0	0	0	1	0	0	0	0	0	0	1	0	1	1	1	394	26	1	2500000	5.8	1	0	0	1	0	0	1	0	0	0	0	0		0	0	0	0	0	0	0	0	1
386	8	10	2	11.3	0.07	10	0	0	0	0	0	0	0	0	0	0	0	3	1	1	0								0	0	1	0	0	0	0	0	0	0	0		0	0	0	0	0	0	0	0	1
387	8	15	2	8.84	-0.73	1	1	1	1	0	0	0	0	0	1	1	1	1	0	1	1	1	879	25	1	555	2.74	1	0	0	1	0	0	1	1	0	1	1	0		0	0	1	0	0	0	0	1	1
388	8	11	1	8.61	-0.72	1	1	1	1	0	0	0	0	0	0	1	1	2	1	0	1								0	0	1	0	0	1	0	0	0	0	0		0	0	0	0	0	0	0	0	0
389	8	15	2	10.2	0.47	6	0	0	0	0	0	0	0	0	0	0	0	2	1	0	1								0	0	1	0	0	1	0	0	0	0	0		0	0	0	0	0	0	0	0	0
390	8	2	2	10.2	0.53	1	0	0	0	0	0	0	0	0	0	0	0	2	1	0	1								0	0	1	0	0	1	0	0	0	0	0		0	0	0	0	0	0	0	0	0
391	8	1	1	1.6	-6.63	1	1	0	0	0	0	0	0	0	0	0	0	2	1	0	1								0	0	1	0	0	1	0	0	0	0	0		0	0	0	0	0	1	1	0	0
392	8	10	1	22.35	8.49	1	1	1	1	0	0	0	1	1	1	1	1	2	1	0	1								0	0	1	0	0	1	0	0	0	0	1	88	0	0	0	1	1	0	0	0	0
394	8	1	1	3.7	-1.38	1	0	0	0	0	0	0	0	0	0	0	0	2	1	0	1								0	0	1	0	0	1	0	0	0	0	0		0	0	0	0	0	1	0	0	0
395	8	16	2	9	-0.58	18	1	1	1	0	1	0	1	0	1	1	1	1	0	1	1	1	698	25	1	5555	2.74	1	0	0	1	0	1	1	1	0	1	1	1	119	1	0	1	0	1	0	0	1	0
396	9	1	1	1.7	-4.07	4	1	1	1	0	0	0	0	0	0	0	0	1	0	1	1								0	1	1	0	0	1	1	0	1	1	0		0	0	0	0	0	1	1	1	0
398	9	1	1	4.3	-0.6	1	0	0	0	0	0	0	0	0	0	0	0	2	1	0	1								0	0	1	0	0	1	0	0	0	0	0		0	0	0	0	0	0	0	0	0
399	9	129	1	21	-3.57	6	1	1	1	0	0	0	0	0	1	1	1	2	1	0	1								0	0	1	0	0	1	0	0	1	0	1	156	0	0	0	0	0	0	0	1	0
400	9	30	1	11.7	-1.16	7	1	1	1	0	0	0	1	1	1	1	1	2	1	0	1								0	0	1	0	0	1	1	0	1	1	1	135	0	0	1	0	0	0	0	1	1
401	9	12	2	10.7	1.29	1	1	1	1	0	0	0	0	1	1	1	1	2	1	0	1								0	0	1	0	0	1	0	0	0	0	0		0	1	1	0	0	0	0	0	0
402	9	20	2	9.8	0.84	1	1	1	1	0	0	0	0	1	1	1	0	2	1	0	1								0	0	1	0	0	1	0	0	0	0	1	146	0	1	1	0	0	0	0	1	1
403	9	2	1	3.8	-7.96	22	0	0	0	0	0	0	0	0	0	0	0	1	0	1	1	1	183	30.9	1	424425	5.63	0	0	0	1	0	0	1	1	0	1	1	0		0	0	0	0	0	1	0	0	0
404	8	22	2	10.5	1.28	1	0	0	0	0	0	0	0	0	0	0	0	2	1	0	1								0	0	1	0	0	0	0	0	0	0	0		0	0	0	0	0	0	0	0	0
405	9	83	2	18.35	-1.47	66	0	0	0	0	0	0	0	0	0	0	0	3	1	1	0								0	0	1	0	0	0	0	0	0	0	0		0	1	0	0	0	0	0	0	0
406	9	14	2	9.4	0.01	5	0	0	0	0	0	0	0	0	0	0	0	2	1	0	1								0	0	1	0	0	1	0	0	0	0	0		0	0	0	0	0	0	0	1	1
407	9	8	1	5.8	-3.55	1	0	0	0	0	0	0	0	0	0	0	0	1	0	1	1	1	2324	17.9	1	4500000	6.62	0	0	0	1	0	0	1	0	0	0	0	0		0	0	0	0	0	0	0	0	1
408	9	18	2	9	-1.21	6	1	1	1	0	0	0	0	0	1	1	1	2	1	0	1								0	0	1	0	0	1	0	0	0	0	0		0	0	1	0	0	0	0	0	0
409	9	10	2	9.7	1.19	1	1	0	0	0	0	0	0	0	0	1	1	2	1	0	1								0	0	1	0	0	1	0	0	0	0	0		0	0	0	0	0	0	0	0	0
411	9	2	1	3.1	-4.29	1	0	0	0	0	0	0	0	0	0	0	0	2	1	0	1								0	0	1	0	0	0	0	0	0	0	1	124	0	0	0	0	0	0	0	0	0
412	9	29	1	8.5	-3.4	1	1	0	0	0	0	0	0	1	0	1	0	2	1	0	1								0	0	1	0	0	1	0	0	0	0	1	123	0	0	0	0	0	0	0	0	0
413	9	5	1	8.7	-0.94	1	1	1	1	0	0	0	0	0	0	1	1	2	1	0	1								0	0	1	0	0	1	0	0	0	0	0		0	0	0	0	0	0	0	0	1
414	9	13	1	9.76	-0.14	1	1	1	1	0	0	0	0	0	1	1	1	2	1	0	1								0	1	0	0	0	1	0	0	0	0	1	145	0	1	0	0	0	0	0	0	0
415	9	1	2	3.4	-2.93	1	0	0	0	0	0	0	0	0	0	1	0	2	1	0	1								0	0	1	0	0	0	0	0	0	0	0		0	0	0	0	0	0	0	0	0
416	9	15	1	7.8	-2.54	1	1	1	1	0	0	0	1	0	0	1	0	2	1	0	1								0	0	1	0	0	0	0	0	0	0	0		0	1	0	0	0	0	0	1	0
420	9	14	2	9.8	0.37	1	1	1	1	0	0	0	0	1	1	1	0	2	1	0	1								0	0	1	0	0	1	0	0	0	0	0		0	0	0	0	0	0	0	0	0
421	9	11	1	9.7	-5.9	1	1	1	1	0	0	0	0	1	1	1	1	2	1	0	1								0	0	1	0	0	0	0	0	0	0	1	214	0	1	0	0	0	0	0	1	0
422	9	3	1	4.69	-2.51	1	1	1	1	0	0	0	0	1	1	1	1	2	1	0	1								0	0	1	0	0	1	0	0	0	0	0		0	1	0	0	0	0	0	0	0
423	9	7	2	4.5	-5.31	1	1	1	1	0	0	0	0	0	0	1	1	2	1	0	1								0	0	1	0	0	1	0	0	0	0	0		0	0	1	0	0	0	0	1	0
424	9	1	1	5.17	0.86	1	0	0	0	0	0	0	0	0	0	0	0	2	1	0	1								0	0	1	0	0	0	0	0	0	0	0		0	0	0	0	0	0	0	0	0
425	9	11	2	15.7	4.76	1	1	1	1	0	0	0	0	1	1	1	1	1	0	1	1	1	1468	26.8	1	1053	3.02	1	0	0	1	0	0	1	0	0	0	0	1	211	0	0	0	0	0	0	0	0	0
427	9	1	1	2.98	-2.16	1	0	0	0	0	0	0	0	0	0	0	0	2	1	0	1								0	0	1	0	0	1	0	0	0	0	0		0	0	0	1	1	0	0	0	0
428	9	1	1	2.8	-2.82	1	0	0	0	0	0	0	0	0	0	0	0	2	1	0	1								0	0	1	0	0	0	0	0	0	0	0		0	0	0	0	0	0	0	0	0
429	9	1	1	3.3	1.06	14	0	0	0	0	0	0	0	0	0	0	0	3	1	1	0								0	0	1	0	0	0	0	0	0	0	0		0	0	0	0	0	0	0	0	0
430	9	2	2	5	-0.36	1	0	0	0	0	0	0	0	0	0	0	0	2	1	0	1								0	0	1	0	0	0	0	0	0	0	0		0	0	0	0	0	0	0	0	0
432	9	107	1	26	-0.51	1	0	0	0	0	0	0	0	0	0	0	0	2	1	0	1								0	0	1	0	0	0	0	0	0	0	0		0	0	0	0	0	0	0	0	0
433	9	1	1	4.2	-1.39	1	0	0	0	0	0	0	0	0	0	0	0	2	1	0	1								0	0	1	0	0	1	0	0	0	0	0		0	0	0	0	0	0	0	0	0
434	9	36	1	12.6	-1.17	1	1	0	0	0	0	0	0	0	0	0	0	2	1	0	1								0	0	1	0	0	0	0	0	0	0	0		0	0	0	0	0	0	0	0	0
435	9	78	2	21.3	-0.02	1	1	1	1	0	0	0	0	1	1	1	1	2	1	0	1								0	0	1	0	0	1	0	0	0	0	0		0	0	0	1	1	0	0	0	0
436	10	8	1	5.4	-4.12	1	1	1	1	0	0	0	0	0	0	1	0	2	1	0	1								0	0	1	0	0	0	0	0	0	0	0		0	0	0	0	0	0	0	0	0
437	10	25	2	11.5	-0.51	1	0	0	0	0	0	0	0	0	0	0	0	2	1	0	1								0	0	1	0	0	0	0	0	0	0	0		0	0	0	0	0	0	0	0	0
438	10	1	2	2.6	-3.94	1	1	0	0	0	0	0	0	1	1	1	1	2	1	0	1								0	1	1	0	0	1	1	0	1	1	0		0	0	0	0	0	0	0	1	0
439	10	147	1	27	-2.61	1	1	1	1	0	0	0	0	1	1	1	1	2	1	0	1								0	0	1	0	0	0	0	0	1	0	0		0	0	0	1	1	0	0	0	0
440	10	1	2	2.7	-3.8	30	1	1	1	0	0	0	0	1	1	1	1	2	1	0	1								0	1	0	0	0	1	1	0	1	0	0		0	0	0	0	0	0	0	1	0
441	10	22	1	8.2	-2.47	24	0	1	1	0	0	0	0	0	0	1	1	2	1	0	1								0	0	1	0	1	1	1	0	1	1	0		0	0	0	0	0	0	0	0	1
442	10	19	1	10.5	-0.52	1	1	1	1	0	0	0	0	1	1	1	1	2	1	0	1								0	1	0	1	0	1	0	0	0	0	0		0	0	0	1	1	0	0	0	0
443	10	12	2	9.2	0.15	43	0	1	1	0	1	0	1	0	0	1	0	1	0	1	1	1	2580	25.6	1	3100000	5.13	1	0	0	1	0	0	1	0	0	0	0	0		0	0	0	0	0	0	0	0	1
444	10	9	1	7.2	-2.12	1	0	1	0	0	1	0	0	0	0	1	0	1	0	1	1	1	85	10.4	1	2565324	6.63	1	0	0	1	0	0	1	0	0	1	0	0		0	0	0	0	0	0	0	0	1
446	10	5	2	4.3	-2.47	8	1	1	1	0	0	0	0	0	0	1	0	2	1	0	1								0	0	1	0	0	1	0	0	1	0	0		0	0	0	0	0	0	0	1	0
447	10	5	1	5.2	-2.88	4	1	1	1	0	0	0	0	1	1	1	1	2	1	0	1								0	0	1	0	0	1	0	0	1	0	0		0	0	0	0	0	0	0	0	0
449	10	85	2	22.6	-0.07	1	1	1	1	0	0	0	0	0	1	1	1	2	1	0	1								0	0	1	0	0	1	0	0	0	0	0		0	0	0	1	0	0	0	1	1
450	10	4	1	5.6	-2.5	1	0	0	0	0	0	0	0	0	0	0	0	2	1	0	1								0	0	1	0	0	1	0	0	0	0	0		0	0	0	0	0	0	0	0	1
453	10	1	1	5.7	1.83	1	0	0	0	0	0	0	0	0	0	0	0	2	1	0	1								0	0	1	0	0	1	0	0	1	0	0		0	0	0	0	0	1	0	0	0
454	10	1	2	3	-1.05	1	0	0	0	0	0	0	0	0	0	0	0	2	1	0	1								0	0	1	0	0	1	0	0	1	0	0		0	0	0	0	0	1	0	0	0
455	10	3	2	5.2	-2.54	1	1	1	1	0	1	0	0	0	0	1	0	1	0	1	1	1	149	19.9		568720	5.73	0	0	0	1	0	0	1	0	0	1	0	0		0	0	0	0	0	0	0	0	0
456	10	1	1	5.3	0.45	1	0	0	0	0	0	0	0	0	0	0	0	2	1	0	1								0	0	1	0	0	1	0	0	0	0	0		0	0	0	0	0	0	0	0	0
457	10	3	1	6	-0.07	1	0	0	0	0	0	0	0	0	0	0	0	3	1	1	0								0	0	1	0	0	0	0	0	1	0	0		0	0	0	0	0	0	0	0	0
458	10	1	1	4	-0.5	1	0	0	0	0	0	0	0	0	0	0	0	2	1	0	1								0	0	1	0	0	0	0	0	1	0	0		0	0	0	0	0	1	0	0	0
459	10	1	1	3	-2.11	1	0	0	0	0	0	0	0	0	0	0	0	2	1	0	1								0	0	1	0	0	1	0	0	1	0	0		0	0	0	0	0	1	0	0	0
460	10	1	1	3.2	-0.87	1	0	0	0	0	0	0	0	0	0	0	0	2	1	0	1								0	0	1	0	0	0	0	0	1	0	0		0	0	0	0	0	1	0	0	0
461	10	46	1	14.3	-0.94	1	1	1	1	0	0	0	0	0	1	1	1	2	1	0	1								0	0	1	0	0	1	1	0	1	0	0		0	0	0	0	0	0	0	1	0
462	10	17	1	10	-0.75	1	1	1	1	0	0	0	1	0	1	1	0	2	1	0	1								0	1	1	0	1	1	0	0	1	0	0		0	0	0	0	0	0	0	0	0
463	10	20	2	8	-2.38	3	1	1	1	0	1	0	0	1	1	1	1	1	0	1	1	1	191	20	1	2324	3.37	1	0	0	1	0	0	1	0	0	1	0	0		0	0	0	0	0	0	0	0	1
464	10	22	2	12.5	1.13	4	1	1	1	0	0	0	0	0	1	1	1	2	1	0	1								0	0	1	0	0	1	0	0	1	0	0		0	0	0	1	1	0	0	0	0
465	10	69	1	20	0	1	1	1	1	0	0	0	1	1	1	1	1	3	1	1	0								0	0	1	0	0	1	0	0	1	0	1	201	0	1	0	0	1	0	0	0	0
466	10	163	2	32	-2.56	1	1	1	1	0	0	0	1	1	1	1	1	2	1	0	1								0	0	1	0	0	1	0	0	1	0	1	187	0	0	0	1	1	0	0	0	1
467	10	17	1	10.3	-0.37	1	1	1	1	0	0	0	1	1	1	1	1	2	1	0	1								0	0	1	0	0	1	0	0	1	0	1	205	0	0	0	1	1	0	0	0	0
468	10	26	1	11	-1.49	29	1	1	1	0	0	0	0	1	1	1	1	2	1	0	1								0	1	1	0	1	1	0	0	1	1	1	211	0	0	1	1	0	0	0	0	0
469	10	1	1	2.3	-2.88	1	1	0	0	0	0	0	1	0	1	0	0	2	1	0	1								0	0	1	0	1	1	1	0	1	1	1	92	0	0	1	0	0	0	0	0	1
470	10	54	2	22.6	1.82	1	1	1	1	0	0	0	1	1	1	0	0	2	1	0	1								0	1	1	0	0	1	0	0	1	0	0		0	0	0	0	0	0	0	1	1
471	10	145	1	36.4	-0.59	9	1	1	1	0	0	0	0	1	1	1	1	2	1	0	1								0	0	1	0	0	1	0	0	1	0	1	164	0	0	0	1	1	0	0	0	0
472	10	1	2	2.56	-4.03	9	1	1	1	0	0	0	0	0	1	1	0	2	1	0	1								0	0	1	0	1	1	1	0	1	1	0		1	1	1	1	1	0	1	1	0
473	10	14	2	7.2	-2.6	10	0	1	1	0	1	0	0	0	0	1	1	1	0	1	1	1	1184	17.5	1	1563000	6.47	0	1	0	1	0	0	1	0	0	0	0	0		0	0	0	0	0	0	0	0	0
474	10	1	1	3.5	0.02	43	1	1	1	0	0	0	1	1	1	1	1	2	1	0	1								0	0	1	0	1	1	1	0	1	1	1	187	0	0	0	0	0	0	0	0	0
475	10	3	1	2.8	-6.49	1	1	1	1	0	1	0	0	1	1	1	1	1	0	1	1	1	916	24	1	796571	5.35	1	0	0	1	0	0	1	1	0	0	0	1	183	1	1	0	0	0	0	0	0	0
477	10	1	2	1.27	-5.39	5	1	0	0	0	0	0	0	0	1	1	1	2	1	0	1							0	0	0	1	0	0	1	1	0	1	1	0		0	0	0	0	0	1	1	0	0
478	10	4	1	8.4	1.31	2	1	1	1	0	0	0	1	0	1	1	0	2	1	0	1							0	0	0	1	0	0	1	0	0	0	0	1	178	0	0	0	0	0	0	0	0	0
479	10	4	2	16	0.54	1	1	1	1	0	0	0	0	1	1	1	1	2	1	0	1								0	0	1	0	1	1	0	0	1	0	0		0	0	1	0	0	0	0	1	0
480	10	5	1	3.7	-5.31	1	0	0	0	0	0	0	0	0	0	0	0	1	0	1	1	1	1087	12.9	1	1910732	6.2	1	0	0	1	0	0	1	0	0	1	0	0		0	0	0	0	0	0	0	0	1
481	10	93	1	19	-2.11	5	1	1	1	0	0	0	0	1	1	1	1	2	1	0	1								0	0	1	0	0	1	0	0	0	0	1	169	0	0	0	1	1	0	0	0	1
482	10	5	1	7.3	0.67	1	0	0	0	0	0	0	0	0	0	1	0	2	1	0	1								0	0	1	0	0	1	0	0	0	0	0		0	0	0	0	0	0	0	0	1
483	10	98	1	28.4	0.53	5	0	0	0	0	0	0	0	0	0	0	0	2	1	0	1								0	0	1	0	0	1	0	0	0	0	0		0	1	0	0	0	0	0	0	0
484	10	31	2	13.5	0.29	1	0	0	0	0	0	0	0	0	0	0	0	2	1	0	1								0	0	1	0	0	1	0	0	1	0	0		0	0	0	0	0	1	0	0	0
485	10	2	2	3.5	-3.27	1	0	0	0	0	0	0	0	0	0	0	0	2	1	0	1								0	0	1	0	0	1	0	0	1	0	0		0	0	0	0	0	1	0	0	0
486	10	15	2	8.4	-1.2	1	1	1	1	0	0	0	1	0	0	1	0	3	1	1	0								0	0	1	0	0	1	0	0	1	0	0		0	0	0	0	0	0	0	1	1
487	10	1	2	3.2	-5.31	14	1	1	0	1	0	0	0	0	0	1	0	3	1	1	0								0	0	1	0	0	1	0	0	1	0	0		0	0	0	0	0	1	1	0	0
[truncated: 63 more columns]

## Sheet: Sheet3
Complicated with Septic arthritis
1
0
1
0
1
0
0
0
0
0
0
0
1
0
0
1
0
1
0
1
1
0
0
1
0
0
0
0
0
0
0
1
0
1
1
0
0
0
0
0
0
0
0
0
0
0
0
0
0
0
0
0
0
0
0
0
0
0
0
0
0
0
0
0
0
1
0
0
0
0
0
0
0
0
0
0
1
0
0
0
0
0
0
0
0
1
0
1
1
0
0
0
0
1
1
0
1
0
0
1
0
0
1
0
0
1
1
0
0
0
1
1
1
0
0
1
0
0
1
0
0
0
0
0
0
0
0
0
0
0
0
0
1
0
0
0
0
0
0
1
0
0
0
0
0
0
1
0
0
0
1
0
1
0
0
1
0
0
0
0
0
0
0
0
0
0
0
0
0
0
0
0
0
0
0
0
0
0
0
0
1
0
0
0
0
1
0
0
0
0
0
0
0
1
0
0
0
0
0
0
0
0
0
0
0
0
0
0
1
0
0
0
0
0
0
0
1
0
1
0
0
0
0
0
1
0
0
0
0
1
0
0
0
0
0
0
0
0
0
0
0
0
0
0
0
0
0
0
0
0
0
0
0
0
0
0
0
1
1
0
0
0
0
0
1
0
0
0
0
0
0
0
0
1
1
0
0
1
0
1
0
0
0
0
0
1
0
0
0
1
0
0
0
1
1
1
0
0
1
0
0
0
1
1
1
0
0
0
1
0
1
0
0
0
0
1
1
1
0
0
0
0
0
1
1
1
1
1
1
0
1
1
1
0
0
0
0
0
0
0
0
1
0
0
0
0
1
1
0
0
0
0
1
1
1
1
0
1
0
0
0
0
0
0
0
1
1
0
0
0
0
0
0
0
0
0
0
0
0
0
0
0
0
0
0
0
0
0
0
0
0
0
1
1
0
1
1
1
0
1
1
0
0
0
0
0
0
1
0
0
0
0
0
0
0
0
1
0
0
0
0
0
1
0
0
0
1
0
0
0
0
0
0
0
0
1
0
1
0
1
1
1
0
1
0
1
1
0
0
0
0
0
0
0
0
0
0
0
1
0
1
1
1
0
0
0
0
1
1
0
1
1
0
1
0
1
1
0
0
1
0
0
0
0
0
1
0
